# Supplementary material for: Low-molecular-weight heparin in the prevention of venous thromboembolism among patients with acute intracerebral hemorrhage: A meta-analysis
Source: PLoS One. 2024 Oct 16;19(10):e0311858. doi: 10.1371/journal.pone.0311858 (PMC11482721; doi:10.1371/journal.pone.0311858)
Supplement: S1 File — (XLSX) [file pone.0311858.s002.xlsx]

## Sheet: Sheet1
Banwell, A., HENOCH-SCHOENLEIN PURPURA; COMPLICATED BY DEEP VEIN THROMBOSIS, SUBARACHNOID HAEMORRHAGE AND PARAPLEGIA. Nurs Times, 1964. 60: p. 820-1.
Cegelski, F.C., J.A. Deweese, and C.J. Lund, DEEP ILIOFEMORAL VENOUS THROMBOSIS DURING PREGNANCY: TREATMENT WITH ANTICOAGULANTS AND THROMBECTOMY. Am J Obstet Gynecol, 1964. 89: p. 510-8.
Dimitrov, N.A., [COMPLICATIONS CAUSED BY THE USE OF ANTICOAGULANTS DURING PREGNANCY]. Suvr Med (Sofiia), 1964. 15: p. 37-42.
Garofalo, E., [HEMORRHAGIC INFARCT OF THE RIGHT KIDNEY IN A NEWBORN INFANT CURED WITH HEPARIN THERAPY]. Fracastoro, 1964. 57: p. 253-8.
Grassin, P., [APROPOS OF ACCIDENTS DUE TO ANTICOAGULANTS]. Anesth Analg (Paris), 1964. 21: p. 663-7.
Pohl, M. and B. Kornhuber, [Fetal injuries following anticoagulant therapy in pregnancy]. Med Klin, 1966. 61(24): p. 964-5.
Lang, K.F. and I.J. Schatz, Prevention of recurrent pulmonary emboli with anticoagulants. Dis Chest, 1968. 54(5): p. 416-20.
Mahoudeau, D., [Will henceforth the surgeons be pronounced guilty for not having undertaken systematically an anticoagulant treatment?]. Presse Med (1893), 1969. 77(14): p. 534.
Moormann, J.G., [Intracranial hemorrhage as complication of long-term treatment with anticoagulants]. Zentralbl Chir, 1969. 94(18): p. 621-6.
Wright, I.S., A critical evaluation of anticoagulant therapy. Geriatrics, 1969. 24(3): p. 96-100.
Amias, A.G., Cerebral vascular disease in pregnancy. 2. Occlusion. J Obstet Gynaecol Br Commonw, 1970. 77(4): p. 312-5.
Guilly, P., P. Rondot, and M. Fresneau, [The attitude of the neurologist in face of anticoagulant treatment]. Phlebologie, 1970. 23(1): p. 3-10.
Capistrant, T., et al., Posterior fossa subdural haematoma associated with anticoagulant therapy. J Neurol Neurosurg Psychiatry, 1971. 34(1): p. 82-5.
Bauer, U., et al., [Intracranial complications in anticoagulant therapy]. Dtsch Gesundheitsw, 1973. 28(8): p. 360-3.
Moczynski, G., et al., Evaluation of total hip replacement arthroplasties. Clin Orthop Relat Res, 1973(95): p. 213-6.
Eastham, R.D., The efficacy of long-term oral anticoagulant therapy and its laboratory assessment. J Clin Pathol, 1975. 28(3): p. 198-201.
Marder, V.J., et al., Quantitative venographic assessment of deep vein thrombosis in the evaluation of streptokinase and heparin therapy. J Lab Clin Med, 1977. 89(5): p. 1018-29.
McCarthy, S.T., et al., Low-dose heparin as a prophylaxis against deep-vein thrombosis after acute stroke. Lancet, 1977. 2(8042): p. 800-1.
Buruma, O.J., A.R. Wintzen, and E. Bri?t, Low-dose heparin prophylaxis against deep-vein thrombosis after acute stroke. Lancet, 1978. 1(8056): p. 160-1.
Everett, B.A., J.A. Kusske, and H.W. Pribram, Anticoagulants and intracerebral hemorrhage from an unsuspected meningioma. Surg Neurol, 1979. 11(3): p. 233-5.
Vogel, G. and R. Huyke, [Use of antithrombotic drugs in internal medicine]. Z Gesamte Inn Med, 1979. 34(1): p. 28-34.
Wahlberg, T.B., M. Blomb?ck, and I. Overmark, Blood coagulation studies in 45 patients with ischemic cerebrovascular disease and 44 patients with venous thromboembolic disease. Acta Med Scand, 1980. 207(5): p. 385-90.
Czechanowski, B. and F. Heinrich, [Prevention of venous thrombosis in recent ischaemic cerebrovascular accident: double-blind study with heparin-dihydroergotamine (author's transl)]. Dtsch Med Wochenschr, 1981. 106(39): p. 1254-60.
Mattes, W. and D. D?rstelmann, [Cerebral venous and sinus thrombosis (author's transl)]. Dtsch Med Wochenschr, 1981. 106(23): p. 744-7.
Warlow, C.P., Cerebrovascular disease. Clin Haematol, 1981. 10(2): p. 631-51.
Marshall, M., [Practical angiology, 17. Side effects of anticoagulation]. MMW Munch Med Wochenschr, 1982. 124(23): p. 87.
Ruff, R.L. and J.B. Posner, Incidence and treatment of peripheral venous thrombosis in patients with glioma. Ann Neurol, 1983. 13(3): p. 334-6.
So, W., H. Hugenholtz, and M.T. Richard, Complications of anticoagulant therapy in patients with known central nervous system lesions. Can J Surg, 1983. 26(2): p. 181-3.
Srinivasan, K., Cerebral venous and arterial thrombosis in pregnancy and puerperium. A study of 135 patients. Angiology, 1983. 34(11): p. 731-46.
Dahlin, P.A. and J. George, Intraspinal hematoma as a complication of anticoagulant therapy. Clin Pharm, 1984. 3(6): p. 656-61.
Hurley, J.J., et al., Surgical implications of fibrinolytic therapy. Am J Surg, 1984. 148(6): p. 830-5.
Pomeroy, C., et al., Budd-Chiari syndrome in a patient with the lupus anticoagulant. Gastroenterology, 1984. 86(1): p. 158-61.
Broekmans, A.W., Hereditary protein C deficiency. Haemostasis, 1985. 15(4): p. 233-40.
Amidjogbe, B., et al., [Cerebrovascular complications of oral contraceptives. Review of the literature; report of 2 cases]. Afr Med, 1986. 25(240): p. 185-8.
Derksen, R.H. and L. Kater, [Lupus anticoagulant: an old phenomenon in a new perspective]. Ned Tijdschr Geneeskd, 1986. 130(19): p. 849-51.
McCarthy, S.T. and J. Turner, Low-dose subcutaneous heparin in the prevention of deep-vein thrombosis and pulmonary emboli following acute stroke. Age Ageing, 1986. 15(2): p. 84-8.
Swann, K.W., P.M. Black, and M.F. Baker, Management of symptomatic deep venous thrombosis and pulmonary embolism on a neurosurgical service. J Neurosurg, 1986. 64(4): p. 563-7.
Kelley, R.E. and J.R. Berger, Ischemic stroke in a girl with lupus anticoagulant. Pediatr Neurol, 1987. 3(1): p. 58-61.
Schurter, H.R. and C. Hedinger, [Cryptococcoma of the adrenal gland]. Schweiz Med Wochenschr, 1987. 117(31-32): p. 1186-90.
Weisberg, L.A., Significance of the fluid-blood interface in intracranial hematomas in anticoagulated patients. Comput Radiol, 1987. 11(4): p. 175-9.
Dickmann, U., et al., Heparin therapy, deep-vein thrombosis and pulmonary embolism after intracerebral hemorrhage. Klin Wochenschr, 1988. 66(23): p. 1182-3.
Ide, Y., et al., [Postoperative pulmonary embolism in neurosurgical practice: report of two cases]. No Shinkei Geka, 1988. 16(11): p. 1305-9.
Wolfe, M.W., Intracranial hemorrhage during systemic anticoagulation in patients with cerebral metastasis. Arch Intern Med, 1988. 148(8): p. 1878-9.
Asherson, R.A., et al., The "primary" antiphospholipid syndrome: major clinical and serological features. Medicine (Baltimore), 1989. 68(6): p. 366-74.
Branch, D.W., et al., The association of antiphospholipid antibodies with severe preeclampsia. Obstet Gynecol, 1989. 73(4): p. 541-5.
Chartash, E.K., et al., Aortic insufficiency and mitral regurgitation in patients with systemic lupus erythematosus and the antiphospholipid syndrome. Am J Med, 1989. 86(4): p. 407-12.
List, A.F. and D.C. Doll, Thrombosis associated with procainamide-induced lupus anticoagulant. Acta Haematol, 1989. 82(1): p. 50-2.
Stubblefield, P.G., Cardiovascular effects of oral contraceptives: a review. Int J Fertil, 1989. 34 Suppl: p. 40-9.
Astedt, B., [Thrombotic and hemostatic problems in pregnancy and labor and their significance for the fetus and newborn infant]. Padiatr Padol, 1990. 25(1): p. 43-53.
Elias, A., et al., [Prevention of deep venous thrombosis of the leg by a very low molecular weight heparin fraction (CY 222) in patients with hemiplegia following cerebral infarction: a randomized pilot study (30 patients)]. Rev Med Interne, 1990. 11(1): p. 95-8.
Goldhaber, S.Z., et al., Randomized controlled trial of tissue plasminogen activator in proximal deep venous thrombosis. Am J Med, 1990. 88(3): p. 235-40.
Sandset, P.M., et al., A double-blind and randomized placebo-controlled trial of low molecular weight heparin once daily to prevent deep-vein thrombosis in acute ischemic stroke. Semin Thromb Hemost, 1990. 16 Suppl: p. 25-33.
Boeer, A., et al., Early heparin therapy in patients with spontaneous intracerebral haemorrhage. J Neurol Neurosurg Psychiatry, 1991. 54(5): p. 466-7.
Chou, K.S. and J.Y. Chen, [Nephrotic syndrome complicated with cerebral infarction: report of one case]. Zhonghua Min Guo Xiao Er Ke Yi Xue Hui Za Zhi, 1991. 32(6): p. 396-402.
Kher, A., M. Samama, and R. Ha?at, [Heparin in the treatment and secondary prevention of myocardial infarction. A critical review of the main trials]. Arch Mal Coeur Vaiss, 1991. 84(11): p. 1581-6.
Bernsen, R.A. and T.U. Hoogenraad, A spinal haematoma occurring in the subarachnoid as well as in the subdural space in a patient treated with anticoagulants. Clin Neurol Neurosurg, 1992. 94(1): p. 35-7.
Lees, K.R., Therapeutic interventions in acute stroke. Br J Clin Pharmacol, 1992. 34(6): p. 486-93.
Markel, A., R.A. Manzo, and D.E. Strandness, Jr., The potential role of thrombolytic therapy in venous thrombosis. Arch Intern Med, 1992. 152(6): p. 1265-7.
Mück, A.O. and F. Heinrich, [Prevention of thromboembolism with a low-dose heparin regimen in acute stroke]. Med Klin (Munich), 1992. 87(8): p. 422-7.
Comp, P.C. and H.A. Zacur, Contraceptive choices in women with coagulation disorders. Am J Obstet Gynecol, 1993. 168(6 Pt 2): p. 1990-3.
Huang, T.Y. and S.S. Ahn, Sedimentation level in intracerebral hematoma in patients receiving anticoagulation therapy. South Med J, 1993. 86(10): p. 1168-70.
Lagosky, S. and C.M. Witten, A case of cerebral infarction in association with free protein S deficiency and oral contraceptive use. Arch Phys Med Rehabil, 1993. 74(1): p. 98-100.
Levin, J.M., et al., Complications of therapy for venous thromboembolic disease in patients with brain tumors. Neurology, 1993. 43(6): p. 1111-4.
Nitecki, S., et al., Lower limb ischaemia in primary antiphospholipid syndrome. Eur J Vasc Surg, 1993. 7(4): p. 414-9.
Rojas, M., et al., [Cardiac manifestations of phospholipid antibody syndrome. Study of 2 cases]. Ann Cardiol Angeiol (Paris), 1993. 42(10): p. 561-5.
Sandercock, P.A., et al., Antithrombotic therapy in acute ischaemic stroke: an overview of the completed randomised trials. J Neurol Neurosurg Psychiatry, 1993. 56(1): p. 17-25.
Ameri, A. and M.G. Bousser, [Cerebral venous thromboses. Clinical diagnosis]. Ann Radiol (Paris), 1994. 37(1-2): p. 101-7.
Carlsson, J., et al., [Paradoxical cerebral embolism during fibrinolysis therapy in deep vein thrombosis and pulmonary embolism]. Dtsch Med Wochenschr, 1994. 119(7): p. 222-6.
Coma-Canella, I., [Anticoagulation in pregnancy]. Rev Esp Cardiol, 1994. 47 Suppl 3: p. 50-9.
Dumas, R., et al., A multicentre, double-blind, randomized study to compare the safety and efficacy of once-daily ORG 10172 and twice-daily low-dose heparin in preventing deep-vein thrombosis in patients with acute ischaemic stroke. Age Ageing, 1994. 23(6): p. 512-6.
Jo, E.R., et al., A case of cerebral infarction associated with positive antiphospholipid antibody in a systemic lupus patient. Korean J Intern Med, 1994. 9(1): p. 43-6.
O'Meara, J.J., 3rd, et al., A decision analysis of streptokinase plus heparin as compared with heparin alone for deep-vein thrombosis. N Engl J Med, 1994. 330(26): p. 1864-9.
Quevedo, J.F., et al., Thromboembolism in patients with high-grade glioma. Mayo Clin Proc, 1994. 69(4): p. 329-32.
Schiff, D. and L.M. DeAngelis, Therapy of venous thromboembolism in patients with brain metastases. Cancer, 1994. 73(2): p. 493-8.
Kleinschmidt, S. and U.T. Seyfert, Heparin-associated thrombocytopenia (HAT)--still a diagnostic and therapeutical problem in clinical practice. Angiology, 1995. 46(1): p. 37-44.
Ohtani, H., et al., A combination of livedo racemosa, occlusion of cerebral blood vessels, and nephropathy: kidney involvement in Sneddon's syndrome. Am J Kidney Dis, 1995. 26(3): p. 511-5.
Wilt, V.M., et al., Outcome analysis of a pharmacist-managed anticoagulation service. Pharmacotherapy, 1995. 15(6): p. 732-9.
Bouthier, J., The venous thrombotic risk in nonsurgical patients. Drugs, 1996. 52 Suppl 7: p. 16-28; discussion 28-9.
Christ, F., C. Keser, and J. Groh, [Neurologic complications following total endoprothesis implantation of the hip under peridural catheter anesthesia]. Anaesthesist, 1996. 45(12): p. 1192-5.
Elikowski, W., et al., [Low molecular weight heparin (Fraxiparine) as adjunctive therapy with thrombolysis for acute myocardial infarction: a pilot study with a one year follow up]. Pol Arch Med Wewn, 1996. 95(1): p. 53-61.
Gupta, V.L. and T.O. Mj?rndal, Gangrene and renal failure caused by dihydroergotamine used to treat raised intracranial pressure following head trauma. Acta Anaesthesiol Scand, 1996. 40(3): p. 389-91.
Press, R.D., et al., Ischemic stroke in the elderly. Role of the common factor V mutation causing resistance to activated protein C. Stroke, 1996. 27(1): p. 44-8.
Samama, C.M., [Should we give up combining spinal anesthesia and anticoagulants?]. Cah Anesthesiol, 1996. 44(5): p. 437-40.
Schreiber, W., et al., Preclinical management of thromboembolic disorders. Semin Thromb Hemost, 1996. 22(1): p. 3-13.
Meschia, J.F. and J. Biller, Manipulation of coagulation factors in acute stroke. Drugs, 1997. 54 Suppl 3: p. 71-81; discussion 81-2.
Nendaz, M., F.P. Sarasin, and J. Bogousslavsky, How to prevent stroke recurrence in patients with patent foramen ovale: anticoagulants, antiaggregants, foramen closure, or nothing? Eur Neurol, 1997. 37(4): p. 199-204.
Nurmohamed, M.T., H. ten Cate, and J.W. ten Cate, Low molecular weight heparin(oid)s. Clinical investigations and practical recommendations. Drugs, 1997. 53(5): p. 736-51.
Porta Etessam, J., et al., [Clinical manifestations associated with antiphospholipid antibodies]. An Med Interna, 1997. 14(12): p. 636-46.
Low molecular weight heparinoid, ORG 10172 (danaparoid), and outcome after acute ischemic stroke: a randomized controlled trial. The Publications Committee for the Trial of ORG 10172 in Acute Stroke Treatment (TOAST) Investigators. Jama, 1998. 279(16): p. 1265-72.
Adkins, J.C. and M.I. Wilde, Lepirudin: a review of its potential place in the management of thrombotic disorders. BioDrugs, 1998. 10(3): p. 227-55.
Bath, P.M., Low molecular weight heparin in acute stroke. Expert Opin Investig Drugs, 1998. 7(8): p. 1323-30.
Brucker, A.B., et al., Heparin treatment in acute cerebral sinus venous thrombosis: a retrospective clinical and MR analysis of 42 cases. Cerebrovasc Dis, 1998. 8(6): p. 331-7.
Dickinson, L.D., et al., Enoxaparin increases the incidence of postoperative intracranial hemorrhage when initiated preoperatively for deep venous thrombosis prophylaxis in patients with brain tumors. Neurosurgery, 1998. 43(5): p. 1074-81.
Hammond, F.M. and M.J. Meighen, Venous thromboembolism in the patient with acute traumatic brain injury: screening, diagnosis, prophylaxis, and treatment issues. J Head Trauma Rehabil, 1998. 13(1): p. 36-50.
Hattenbach, L.O., [Systemic lysis therapy in retinal vascular occlusions]. Ophthalmologe, 1998. 95(8): p. 568-75.
Kasymova, M.S., [Results of fraxiparin and ticlid therapy of acute retinal vessels occlusion]. Vestn Oftalmol, 1998. 114(4): p. 21-4.
Meschia, J.F., Anticoagulant and defibrinogenating agents in acute ischemic stroke and cerebral venous thrombosis. Semin Neurol, 1998. 18(4): p. 461-70.
Sherman, D.G., Heparin and heparinoids in stroke. Neurology, 1998. 51(3 Suppl 3): p. S56-8.
Verro, P., S.R. Levine, and G.E. Tietjen, Cerebrovascular ischemic events with high positive anticardiolipin antibodies. Stroke, 1998. 29(11): p. 2245-53.
Wen, D.Y. and W.A. Hall, Complications of subcutaneous low-dose heparin therapy in neurosurgical patients. Surg Neurol, 1998. 50(6): p. 521-5.
Alper, G., et al., Sagittal sinus thrombosis associated with thrombocytopenia: a report of two patients. Pediatr Neurol, 1999. 21(2): p. 573-5.
Alvarez, A., et al., [Prevalence of Factor V Leiden and the G20210A mutation of the prothrombin gene in a random group of patients with thrombotic episodes]. Sangre (Barc), 1999. 44(1): p. 7-12.
Chan, B.P. and G.W. Albers, Acute Ischemic Stroke. Curr Treat Options Neurol, 1999. 1(2): p. 83-96.
Estrada, C.A., et al., Asymptomatic patients at high risk for deep venous thrombosis who receive inadequate prophylaxis should be screened. South Med J, 1999. 92(12): p. 1145-50.
Ferrera, P.C. and J.M. Bartfield, Outcomes of anticoagulated trauma patients. Am J Emerg Med, 1999. 17(2): p. 154-6.
Green, D., Current trends in the use of heparins in thromboprophylaxis. Semin Thromb Hemost, 1999. 25 Suppl 1: p. 29-35.
Gubitz, G.J. and P.A. Sandercock, Aspirin and heparin in acute ischaemic stroke in older patients. Drugs Aging, 1999. 15(1): p. 29-36.
Haas, S., Low molecular weight heparins in the prevention of venous thromboembolism in nonsurgical patients. Semin Thromb Hemost, 1999. 25 Suppl 3: p. 101-5.
Hamann, G.F., [Acute therapy of stroke]. Z Arztl Fortbild Qualitatssich, 1999. 93(3): p. 197-202.
Lensing, A.W., Anticoagulation in acute ischaemic stroke: deep vein thrombosis prevention and long-term stroke outcomes. Blood Coagul Fibrinolysis, 1999. 10 Suppl 2: p. S123-7.
Macdonald, R.L., et al., Safety of perioperative subcutaneous heparin for prophylaxis of venous thromboembolism in patients undergoing craniotomy. Neurosurgery, 1999. 45(2): p. 245-51; discussion 251-2.
Mehndiratta, M.M., et al., Antiphospholipid antibodies syndrome in 'Stroke in young'. Neurol India, 1999. 47(2): p. 122-6.
Pushpangadan, M., J. Wright, and J. Young, Evidence-based guidelines for early stroke management. Hosp Med, 1999. 60(2): p. 105-14.
White, R.H., et al., Major bleeding after hospitalization for deep-venous thrombosis. Am J Med, 1999. 107(5): p. 414-24.
Bath, P.M., R. Iddenden, and F.J. Bath, Low-molecular-weight heparins and heparinoids in acute ischemic stroke : a meta-analysis of randomized controlled trials. Stroke, 2000. 31(7): p. 1770-8.
Bergqvist, D. and L. Wiklund, [Caution for prophylaxis of thrombosis in connection with spinal anesthesia. Risk of hemorrhage when low-molecular-weight heparin is administered in epidural/spinal anesthesia]. Lakartidningen, 2000. 97(49): p. 5762, 5765.
Bertram, M., et al., Managing the therapeutic dilemma: patients with spontaneous intracerebral hemorrhage and urgent need for anticoagulation. J Neurol, 2000. 247(3): p. 209-14.
Cannavo, D., Perioperative use of low-molecular-weight heparin. J Bone Joint Surg Am, 2000. 82(11): p. 1673-4.
Counsell, C. and P. Sandercock, Low-molecular-weight heparins or heparinoids versus standard unfractionated heparin for acute ischaemic stroke. Cochrane Database Syst Rev, 2000(2): p. Cd000119.
Davidson, B.L., Risk assessment and prophylaxis of venous thromboembolism in acutely and/or critically ill patients. Haemostasis, 2000. 30 Suppl 2: p. 77-81; discussion 63.
Gallus, A.S., Preventing venous thromboembolism in general medical inpatients and after an ischaemic stroke. Haemostasis, 2000. 30 Suppl 2: p. 64-71; discussion 63.
Gallus, A.S., et al., Consensus guidelines for warfarin therapy. Recommendations from the Australasian Society of Thrombosis and Haemostasis. Med J Aust, 2000. 172(12): p. 600-5.
Islam, M.A., et al., Paradoxical embolism-report of a case involving four organ systems. J Emerg Med, 2000. 19(1): p. 31-4.
Jhingran, A. and P.J. Eifel, Perioperative and postoperative complications of intracavitary radiation for FIGO stage I-III carcinoma of the cervix. Int J Radiat Oncol Biol Phys, 2000. 46(5): p. 1177-83.
Lagerkranser, M. and L. Irestedt, [There are risks connected to spinal anesthesia. But don't forget the advantages!]. Lakartidningen, 2000. 97(49): p. 5766-8.
Matheson, A.J. and K.L. Goa, Desirudin: a review of its use in the management of thrombotic disorders. Drugs, 2000. 60(3): p. 679-700.
Ouriel, K., et al., Reteplase in the treatment of peripheral arterial and venous occlusions: a pilot study. J Vasc Interv Radiol, 2000. 11(7): p. 849-54.
Pereira, A.C. and M.M. Brown, Aspirin or heparin in acute stroke. Br Med Bull, 2000. 56(2): p. 413-21.
Spanier, D.E. and J.L. Stambough, Delayed postoperative epidural hematoma formation after heparinization in lumbar spinal surgery. J Spinal Disord, 2000. 13(1): p. 46-9.
Wee, A.S., et al., The development of a stroke clinical pathway: an experience in a medium-sized community hospital. J Miss State Med Assoc, 2000. 41(7): p. 648-53.
Bath, P.M., et al., Tinzaparin in acute ischaemic stroke (TAIST): a randomised aspirin-controlled trial. Lancet, 2001. 358(9283): p. 702-10.
Baud, O., et al., Intracerebral hemorrhage associated with a novel antithrombin gene mutation in a neonate. J Pediatr, 2001. 139(5): p. 741-3.
Camci, C., et al., Dacarbazine-induced carotid artery and deep venous thrombosis in a patient with leiomyosarcoma: case report. J Chemother, 2001. 13(2): p. 206-9.
Charbonnier, B. and G. Pacouret, [Fibrinolytics in venous thromboembolic disease]. Arch Mal Coeur Vaiss, 2001. 94(11 Suppl): p. 1327-32.
Chu, K., et al., Cerebral venous thrombosis associated with tentorial subdural hematoma during oxymetholone therapy. J Neurol Sci, 2001. 185(1): p. 27-30.
Counsell, C. and P. Sandercock, Low-molecular-weight heparins or heparinoids versus standard unfractionated heparin for acute ischaemic stroke. Cochrane Database Syst Rev, 2001(4): p. Cd000119.
Cupitt, J.M., Prophylaxis against thromboembolism in patients with traumatic brain injury: a survey of UK practice. Anaesthesia, 2001. 56(8): p. 780-85.
Diener, H.C., et al., Treatment of acute ischemic stroke with the low-molecular-weight heparin certoparin: results of the TOPAS trial. Therapy of Patients With Acute Stroke (TOPAS) Investigators. Stroke, 2001. 32(1): p. 22-9.
Espinosa, G., et al., Antiphospholipid antibodies and thrombophilic factors in giant cell arteritis. Semin Arthritis Rheum, 2001. 31(1): p. 12-20.
Ferro, J.M., et al., Cerebral vein and dural sinus thrombosis in Portugal: 1980-1998. Cerebrovasc Dis, 2001. 11(3): p. 177-82.
Fink, J.N. and D.L. McAuley, Safety of anticoagulation for cerebral venous thrombosis associated with intracerebral hematoma. Neurology, 2001. 57(6): p. 1138-9.
Forbes, K.P., J.G. Pipe, and J.E. Heiserman, Evidence for cytotoxic edema in the pathogenesis of cerebral venous infarction. AJNR Am J Neuroradiol, 2001. 22(3): p. 450-5.
Forster, A. and P. Wells, Tissue plasminogen activator for the treatment of deep venous thrombosis of the lower extremity: a systematic review. Chest, 2001. 119(2): p. 572-9.
Herd, A.M., Current management of acute ischemic stroke. Part 2: Antithrombotics, neuroprotectives, and stroke units. Can Fam Physician, 2001. 47: p. 1795-800.
Holloway, R.G., et al., Development of performance measures for acute ischemic stroke. Stroke, 2001. 32(9): p. 2058-74.
Karni, A., et al., Traumatic head injury in the anticoagulated elderly patient: a lethal combination. Am Surg, 2001. 67(11): p. 1098-100.
Kelly, J. and R. Lewis, Heparin thromboprophylaxis after acute stroke. Age Ageing, 2001. 30(1): p. 89-90.
Kelly, J., et al., Venous thromboembolism after acute stroke. Stroke, 2001. 32(1): p. 262-7.
Kuhle, S., et al., Homozygous antithrombin deficiency type II (99 Leu to Phe mutation) and childhood thromboembolism. Thromb Haemost, 2001. 86(4): p. 1007-11.
Kurto?lu, M., et al., [Applications of the inferior vena cava filter for the prevention of the risk for pulmonary emboli]. Ulus Travma Derg, 2001. 7(1): p. 35-9.
Lepercq, J., et al., Venous thromboembolism during pregnancy: a retrospective study of enoxaparin safety in 624 pregnancies. Bjog, 2001. 108(11): p. 1134-40.
Millot, F., et al., [Homonymous lateral hemianopsia revealing cerebral thrombophlebitis. Role of a deficiency of protein S induced by l-asparaginase]. Presse Med, 2001. 30(17): p. 855-7.
Samama, M.M., [Advances and perspectives in the prevention of venous thromboembolic disease]. Arch Mal Coeur Vaiss, 2001. 94(11 Suppl): p. 1313-7.
Segler, C.P., Prophylaxis of climbers for prevention of embolic accidents. Med Hypotheses, 2001. 57(4): p. 472-5.
Shimizu, K., et al., Recurrent leg ulcers and arterial thrombosis in a 33-year-old homozygous variant of antithrombin. Am J Hematol, 2001. 66(4): p. 285-91.
Simkova, M., F. Simko, and L. Kovacs, Resistance to activated protein C--frequent etiologic factor for venous thrombosis. Bratisl Lek Listy, 2001. 102(5): p. 240-7.
Spandorfer, J., The management of anticoagulation before and after procedures. Med Clin North Am, 2001. 85(5): p. 1109-16, v.
Sztajzel, R., et al., Subarachnoid hemorrhage: a rare presentation of cerebral venous thrombosis. Headache, 2001. 41(9): p. 889-92.
Tripodi, A. and P.M. Mannucci, Laboratory investigation of thrombophilia. Clin Chem, 2001. 47(9): p. 1597-606.
Van Aken, H., et al., Anticoagulation: the present and future. Clin Appl Thromb Hemost, 2001. 7(3): p. 195-204.
The use of oral anticoagulants (warfarin) in older people. American Geriatrics Society guideline. J Am Geriatr Soc, 2002. 50(8): p. 1439-45; discussion 1446-7.
Adams, H.P., Jr., Emergent use of anticoagulation for treatment of patients with ischemic stroke. Stroke, 2002. 33(3): p. 856-61.
Barton, A.L. and N.J. Dudley, Caval filter placement for pulmonary embolism in a patient with a deep vein thrombosis and primary intracerebral haemorrhage. Age Ageing, 2002. 31(2): p. 144-6.
Berge, E. and P. Sandercock, Anticoagulants versus antiplatelet agents for acute ischaemic stroke. Cochrane Database Syst Rev, 2002(4): p. Cd003242.
Bokarev, I.N. and M.I. Bokarev, [Thrombophilia, venous thromboses and their treatment]. Klin Med (Mosk), 2002. 80(5): p. 4-8.
Bollaert, P.E., [Role of plasminogen activators in the treatment of deep venous thrombosis]. Ann Cardiol Angeiol (Paris), 2002. 51(3): p. 169-71.
Brown, D.L. and E.C. Haley, Post-emergency department management of stroke. Emerg Med Clin North Am, 2002. 20(3): p. 687-702.
Cohen, A.T., Discoveries in thrombosis care for medical patients. Semin Thromb Hemost, 2002. 28 Suppl 3: p. 13-7.
Coull, B.M., et al., Anticoagulants and antiplatelet agents in acute ischemic stroke: report of the Joint Stroke Guideline Development Committee of the American Academy of Neurology and the American Stroke Association (a division of the American Heart Association). Stroke, 2002. 33(7): p. 1934-42.
Counsell, C. and P. Sandercock, Low-molecular-weight heparins or heparinoids versus standard unfractionated heparin for acute ischemic stroke (Cochrane review). Stroke, 2002. 33(7): p. 1925-6.
Deitcher, S.R. and M.R. Jaff, Pharmacologic and clinical characteristics of thrombolytic agents. Rev Cardiovasc Med, 2002. 3 Suppl 2: p. S25-33.
Erkan, D., et al., Dual antibody reactivity to beta2-glycoprotein I and protein S: increased association with thrombotic events in the antiphospholipid syndrome. Lupus, 2002. 11(4): p. 215-20.
Hillbom, M., et al., Enoxaparin vs heparin for prevention of deep-vein thrombosis in acute ischaemic stroke: a randomized, double-blind study. Acta Neurol Scand, 2002. 106(2): p. 84-92.
Kelly, J., et al., Early anticoagulation in acute ischaemic stroke. Lancet, 2002. 359(9305): p. 523-4.
Kim, J., et al., Preliminary report on the safety of heparin for deep venous thrombosis prophylaxis after severe head injury. J Trauma, 2002. 53(1): p. 38-42; discussion 43.
Langer, F., et al., [Complicated antiphospholid antibody syndrome]. Dtsch Med Wochenschr, 2002. 127(27): p. 1458-62.
Langer, F., et al., Exacerbation of antiphospholipid antibody syndrome after treatment of localized cancer: a report of two cases. Ann Hematol, 2002. 81(12): p. 727-31.
Norwood, S.H., et al., Prospective evaluation of the safety of enoxaparin prophylaxis for venous thromboembolism in patients with intracranial hemorrhagic injuries. Arch Surg, 2002. 137(6): p. 696-701; discussion 701-2.
Olson, S., R. Rossato, and E. Guazzo, Acute subdural haematomas and enoxaparin. J Clin Neurosci, 2002. 9(3): p. 256-9.
Pengo, V., D. Prisco, and S. Iliceto, [Current management of oral anticoagulant treatment]. Ital Heart J Suppl, 2002. 3(5): p. 502-17.
Ruud, E., et al., Low prevalence of femoral venous thrombosis after cardiac catheterizations in children: a prospective study. Cardiol Young, 2002. 12(6): p. 513-8.
Tufano, A., A.M. Cerbone, and G. Di Minno, The use of antithrombotic drugs in older people. Minerva Med, 2002. 93(1): p. 13-26.
van Der Heijden, J.F., et al., Treatment with vitamin K antagonists: frequency of indications and appropriateness of continuation. Pathophysiol Haemost Thromb, 2002. 32(3): p. 111-4.
Wen, P.Y. and P.W. Marks, Medical management of patients with brain tumors. Curr Opin Oncol, 2002. 14(3): p. 299-307.
Wong, N.N., Tinzaparin. Heart Dis, 2002. 4(5): p. 331-40.
Summaries for patients. Consequences of serious bleeding complications from warfarin. Ann Intern Med, 2003. 139(11): p. I22.
Asherson, R.A. and R. Cervera, Unusual manifestations of the antiphospholipid syndrome. Clin Rev Allergy Immunol, 2003. 25(1): p. 61-78.
Campos, L.M., et al., Antiphospholipid antibodies and antiphospholipid syndrome in 57 children and adolescents with systemic lupus erythematosus. Lupus, 2003. 12(11): p. 820-6.
Caplan, L.R., Resolved: Heparin may be useful in selected patients with brain ischemia. Stroke, 2003. 34(1): p. 230-1.
Chan, A.K., et al., Venous thrombosis in children. J Thromb Haemost, 2003. 1(7): p. 1443-55.
Crowther, M.A., et al., A comparison of two intensities of warfarin for the prevention of recurrent thrombosis in patients with the antiphospholipid antibody syndrome. N Engl J Med, 2003. 349(12): p. 1133-8.
Dai, C.W. and G.S. Zhang, [Heparin cofactor II (HCII) activity and antigen assay and their significance in thrombotic diseases]. Zhonghua Xue Ye Xue Za Zhi, 2003. 24(9): p. 452-4.
Friese, S., et al., Isolated internal cerebral venous thrombosis in a neonate with increased lipoprotein (a) level: diagnostic and therapeutic considerations. Neuropediatrics, 2003. 34(1): p. 36-9.
Gustafsson, D., Oral direct thrombin inhibitors in clinical development. J Intern Med, 2003. 254(4): p. 322-34.
Harvey, R.L., Prevention of venous thromboembolism after stroke. Top Stroke Rehabil, 2003. 10(3): p. 61-9.
Hrebickova, L., J.J. Nawarskas, and J.R. Anderson, Ximelagatran: a new oral anticoagulant. Heart Dis, 2003. 5(6): p. 397-408.
Kalashnikova, L.A., et al., [Clotting factor VIII in Sneddon syndrome]. Klin Med (Mosk), 2003. 81(9): p. 42-5.
Kegel, M., F. Eldahl, and A.W. Hansen, [Cerebral venous thrombosis. Clinical presentation of three cases]. Ugeskr Laeger, 2003. 165(18): p. 1882-3.
Kelly, J., et al., Anticoagulation or inferior vena cava filter placement for patients with primary intracerebral hemorrhage developing venous thromboembolism? Stroke, 2003. 34(12): p. 2999-3005.
Koren, A., et al., Thrombophilia in infancy: factor V Leiden and MTHFR or factor II double heterozygocity as a risk factor. Pediatr Hematol Oncol, 2003. 20(3): p. 219-27.
Kovich, O. and C.C. Otley, Thrombotic complications related to discontinuation of warfarin and aspirin therapy perioperatively for cutaneous operation. J Am Acad Dermatol, 2003. 48(2): p. 233-7.
Lee, S.K. and K.G. terBrugge, Cerebral venous thrombosis in adults: the role of imaging evaluation and management. Neuroimaging Clin N Am, 2003. 13(1): p. 139-52.
Linkins, L.A., P.T. Choi, and J.D. Douketis, Clinical impact of bleeding in patients taking oral anticoagulant therapy for venous thromboembolism: a meta-analysis. Ann Intern Med, 2003. 139(11): p. 893-900.
Macdonald, R.L., et al., Randomized, pilot study of intermittent pneumatic compression devices plus dalteparin versus intermittent pneumatic compression devices plus heparin for prevention of venous thromboembolism in patients undergoing craniotomy. Surg Neurol, 2003. 59(5): p. 363-72; discussion 372-4.
Massicotte, P., et al., An open-label randomized controlled trial of low molecular weight heparin compared to heparin and coumadin for the treatment of venous thromboembolic events in children: the REVIVE trial. Thromb Res, 2003. 109(2-3): p. 85-92.
Mehraein, S., et al., Heparin treatment in cerebral sinus and venous thrombosis: patients at risk of fatal outcome. Cerebrovasc Dis, 2003. 15(1-2): p. 17-21.
Misra, S.N. and A.K. Misra, Neonatal venous cerebral hemorrhage. Report of two cases. Neurosurg Focus, 2003. 15(4): p. E5.
Narchi, P., Spinal anaesthesia and the use of anticoagulants. Best Pract Res Clin Anaesthesiol, 2003. 17(3): p. 443-9.
Nilsson, G.H., I. Bj?rholt, and H. Johnsson, Anticoagulant treatment in primary health care in Sweden - prevalence, incidence and treatment diagnosis: a retrospective study on electronic patient records in a registered population. BMC Fam Pract, 2003. 4: p. 3.
Oshiro, S., K. Motomura, and T. Fukushima, [Systemic lupus erythematosus manifesting as subarachnoid hemorrhage induced by cortical venous thrombosis and followed by medial medullary infarction]. No To Shinkei, 2003. 55(9): p. 791-5.
Ridker, P.M., et al., Long-term, low-intensity warfarin therapy for the prevention of recurrent venous thromboembolism. N Engl J Med, 2003. 348(15): p. 1425-34.
Shah, M.K. and R.M. Black-Schaffer, Treatment of upper limb deep vein thrombosis with low molecular weight heparin. Am J Phys Med Rehabil, 2003. 82(5): p. 415-7.
Shennib, H., M. Endo, and O. Benhameid, A feasibility study of the safety and efficacy of a combined clopidogrel and aspirin regimen following off-pump coronary artery bypass grafting. Heart Surg Forum, 2003. 6(5): p. 288-91.
Tan, K.T. and G.Y. Lip, Atrial fibrillation: should we target platelets or the coagulation pathway? Card Electrophysiol Rev, 2003. 7(4): p. 370-1.
Tan, K.T., A. Makin, and G.Y. Lip, Factor X inhibitors. Expert Opin Investig Drugs, 2003. 12(5): p. 799-804.
Uchiyama, S., [EBM of cerebral infarction: message from mega-studies]. Rinsho Shinkeigaku, 2003. 43(11): p. 884-6.
Weitz, J., Orally active direct thrombin inhibitors. Semin Vasc Med, 2003. 3(2): p. 131-8.
Wenger, N.K., S. Scheidt, and M.A. Weber, Anticoagulation at elderly age: the challenge to do better. Am J Geriatr Cardiol, 2003. 12(3): p. 151-2.
The economics of anticoagulation: what are the issues? Am J Manag Care, 2004. 10(10 Suppl): p. S292-6.
Preparing for the post-warfarin generation of antithrombotics. Am J Manag Care, 2004. 10(10 Suppl): p. S318-23.
Adams, H.P., Jr., Effective prophylaxis for deep vein thrombosis after stroke: low-dose anticoagulation rather than stockings alone: for. Stroke, 2004. 35(12): p. 2911-2.
Amela, R., et al., [Recurrent ischemic strokes secondary to acquired hypercoagulability in a patient with prostatic adenocarcinoma]. Neurologia, 2004. 19(2): p. 69-73.
Blanco-Molina, A., et al., [Venous thromboembolism in patients with neurosurgical process or stroke. A prospective analysis from the RIETE registry]. Med Clin (Barc), 2004. 123(11): p. 416-8.
Brighton, T.A., The direct thrombin inhibitor melagatran/ximelagatran. Med J Aust, 2004. 181(8): p. 432-7.
Browd, S.R., et al., Prophylaxis for deep venous thrombosis in neurosurgery: a review of the literature. Neurosurg Focus, 2004. 17(4): p. E1.
Busch, M. and F. Masuhr, Thromboprophylaxis and early antithrombotic therapy in patients with acute ischemic stroke and cerebral venous and sinus thrombosis. Eur J Med Res, 2004. 9(4): p. 199-206.
Carvi y Nievas, M., et al., Cerebral vein thrombosis associated with aneurysmal subarachnoid bleeding: implications for treatment. Surg Neurol, 2004. 61(1): p. 95-8; discussion 98.
Colombet, I., et al., Personalized versus non-personalized computerized decision support system to increase therapeutic quality control of oral anticoagulant therapy: an alternating time series analysis. BMC Health Serv Res, 2004. 4(1): p. 27.
Davis, S.M. and G.A. Donnan, Effective prophylaxis for deep venous thrombosis after stroke: both low-dose anticoagulation and stockings for most cases. Stroke, 2004. 35(12): p. 2910.
Deitelzweig, S. and M.R. Jaff, Medical management of venous thromboembolic disease. Tech Vasc Interv Radiol, 2004. 7(2): p. 63-7.
Dennis, M.S., Effective prophylaxis for deep vein thrombosis after stroke: low-dose anticoagulation rather than stockings alone: against. Stroke, 2004. 35(12): p. 2912-3.
Erdogan, B., et al., Hemispheric cerebrovascular venous thrombosis due to closed head injury. Childs Nerv Syst, 2004. 20(4): p. 239-42.
Erten, N., et al., Catastrophic secondary antiphospholipid syndrome with peripheral nervous system involvement: a case report. Acta Med Okayama, 2004. 58(2): p. 107-10.
Gerotziafas, G.T., Risk factors for venous thromboembolism in children. Int Angiol, 2004. 23(3): p. 195-205.
Goldhaber, S.Z., et al., Case records of the Massachusetts General Hospital. Weekly clinicopathological exercises. Case 17-2004. A 42-year-old woman with cardiac arrest several weeks after an ankle fracture. N Engl J Med, 2004. 350(22): p. 2281-90.
Grover, M., Cerebral venous thrombosis as a cause of acute headache. J Am Board Fam Pract, 2004. 17(4): p. 295-8.
Gubitz, G., P. Sandercock, and C. Counsell, Anticoagulants for acute ischaemic stroke. Cochrane Database Syst Rev, 2004(3): p. Cd000024.
Hanisch, F., et al., Stroke following variceal sclerotherapy. Eur J Med Res, 2004. 9(5): p. 282-4.
Harvey, R.L., et al., The effectiveness of anticoagulant and antiplatelet agents in preventing venous thromboembolism during stroke rehabilitation: a historical cohort study. Arch Phys Med Rehabil, 2004. 85(7): p. 1070-5.
Kelly, J., et al., Venous thromboembolism after acute ischemic stroke: a prospective study using magnetic resonance direct thrombus imaging. Stroke, 2004. 35(10): p. 2320-5.
Kelly, J., et al., Screening for proximal deep vein thrombosis after acute ischemic stroke: a prospective study using clinical factors and plasma D-dimers. J Thromb Haemost, 2004. 2(8): p. 1321-6.
Kurtoglu, M., et al., Venous thromboembolism prophylaxis after head and spinal trauma: intermittent pneumatic compression devices versus low molecular weight heparin. World J Surg, 2004. 28(8): p. 807-11.
Levine, S.R., et al., Antiphospholipid antibodies and subsequent thrombo-occlusive events in patients with ischemic stroke. Jama, 2004. 291(5): p. 576-84.
Link, M.J., et al., Progressive neurological decline after partial spontaneous thrombosis of a Spetzler-Martin Grade 5 arteriovenous malformation in a patient with Leiden factor V mutation: management and outcome. J Neurosurg, 2004. 100(5): p. 940-5.
Mossadeq, R., et al., [Neuro-Behcet's syndrome and thrombosis of Rosenthal's basilar vein: a report of twelve cases]. Rev Neurol (Paris), 2004. 160(10): p. 935-8.
Nagano, K., et al., [Stroke recurrence in patients with brain embolism and patent foramen ovale--association with deep vein thrombosis detected by ultrasonography]. Rinsho Shinkeigaku, 2004. 44(1): p. 7-13.
Nederlof, P., Coagulopathies from drugs 2. Br Dent J, 2004. 196(6): p. 311; author reply 311.
Nutescu, E.A., A.C. Spyropoulos, and K.W. Cranmer, Oral anticoagulation: preparing for change. J Am Med Dir Assoc, 2004. 5(5 Suppl 1): p. 2-11.
Reiffel, J.A., Will direct thrombin inhibitors replace warfarin for preventing embolic events in atrial fibrillation? Curr Opin Cardiol, 2004. 19(1): p. 58-63.
Salam, A.M. and E.N. Al-Mousa, The therapeutic potential of ximelagatran to become the anticoagulant of choice in medicine: a review of recently completed clinical trials. Expert Opin Pharmacother, 2004. 5(6): p. 1423-30.
Sepúlveda, J.M., et al., [Anticoagulant treatment in hemorrhagic brains infarts due to large sinus venous thrombosis]. Neurologia, 2004. 19(10): p. 769-73.
Sun, K.K., et al., [The prevalence of deep venous thrombosis in hospitalized patients with stroke]. Zhonghua Yi Xue Za Zhi, 2004. 84(8): p. 637-41.
Thompson, C.A., Ximelagatran data fail to impress FDA. Am J Health Syst Pharm, 2004. 61(23): p. 2472, 2474-5, 2480.
Tong, L.M., Ximelagatran-an oral direct thrombin inhibitor. Prog Cardiovasc Nurs, 2004. 19(4): p. 168-73.
van Goor, M.P., et al., Do antiphospholipid antibodies increase the long-term risk of thrombotic complications in young patients with a recent TIA or ischemic stroke? Acta Neurol Scand, 2004. 109(6): p. 410-5.
Watson, L.I. and M.P. Armon, Thrombolysis for acute deep vein thrombosis. Cochrane Database Syst Rev, 2004(4): p. Cd002783.
Wittkowsky, A.K., Effective anticoagulation therapy: defining the gap between clinical studies and clinical practice. Am J Manag Care, 2004. 10(10 Suppl): p. S297-306; discussion S312-7.
Ischaemic stroke: acute-phase drug therapy. Mostly aspirin and heparin. Prescrire Int, 2005. 14(78): p. 146-52.
Agnelli, G., Current issues in anticoagulation. Pathophysiol Haemost Thromb, 2005. 34 Suppl 1: p. 2-9.
Ahn, E.R., et al., Long-term remission from life-threatening hypercoagulable state associated with lupus anticoagulant (LA) following rituximab therapy. Am J Hematol, 2005. 78(2): p. 127-9.
Appenzeller, S., et al., Cerebral venous thrombosis: influence of risk factors and imaging findings on prognosis. Clin Neurol Neurosurg, 2005. 107(5): p. 371-8.
Asherson, R.A., Multiorgan failure and antiphospholipid antibodies: the catastrophic antiphospholipid (Asherson's) syndrome. Immunobiology, 2005. 210(10): p. 727-33.
Chan, K.H., et al., Cerebral venous thrombosis in a gentleman presenting with fever, convulsion and frontotemporal haemorrhages. J Clin Neurosci, 2005. 12(2): p. 186-8.
Claes, N., et al., The Belgian Improvement Study on Oral Anticoagulation Therapy: a randomized clinical trial. Eur Heart J, 2005. 26(20): p. 2159-65.
Cramer, S.C., Patent foramen ovale and stroke: prognosis and treatment in young adults. J Thromb Thrombolysis, 2005. 20(2): p. 85-91.
Danish, S.F., et al., Prophylaxis for deep venous thrombosis in craniotomy patients: a decision analysis. Neurosurgery, 2005. 56(6): p. 1286-92; discussion 1292-4.
Diener, H.C., [Initial results of the PROTECT Study publicized. Stroke patients need effective thrombosis prevention]. MMW Fortschr Med, 2005. 147(22): p. 50.
Evans, S., Clinical problems in acute thromboembolism. Clin Med (Lond), 2005. 5(4): p. 402-5.
Gaber, T.A., Significant reduction of the risk of venous thromboembolism in all long-term immobile patients a few months after the onset of immobility. Med Hypotheses, 2005. 64(6): p. 1173-6.
Galli, M., et al., Anti-prothrombin IgG from patients with anti-phospholipid antibodies inhibits the inactivation of factor Va by activated protein C. Br J Haematol, 2005. 129(2): p. 240-7.
Gómez-Puerta, J.A., et al., Dementia associated with the antiphospholipid syndrome: clinical and radiological characteristics of 30 patients. Rheumatology (Oxford), 2005. 44(1): p. 95-9.
Grande, W.J., et al., Experience with the recovery filter as a retrievable inferior vena cava filter. J Vasc Interv Radiol, 2005. 16(9): p. 1189-93.
Gulseth, M.P., Ximelagatran: an orally active direct thrombin inhibitor. Am J Health Syst Pharm, 2005. 62(14): p. 1451-67.
Gurewich, V., Ximelagatran--promises and concerns. Jama, 2005. 293(6): p. 736-9.
Hussain, S.M., et al., Superior vena cava perforation and cardiac tamponade after filter placement in the superior vena cava--a case report. Vasc Endovascular Surg, 2005. 39(4): p. 367-70.
Kamphuisen, P.W., G. Agnelli, and M. Sebastianelli, Prevention of venous thromboembolism after acute ischemic stroke. J Thromb Haemost, 2005. 3(6): p. 1187-94.
Koch, H.J., et al., The relationship between plasma D-dimer concentrations and acute ischemic stroke subtypes. J Stroke Cerebrovasc Dis, 2005. 14(2): p. 75-9.
Lacut, K., et al., Prevention of venous thrombosis in patients with acute intracerebral hemorrhage. Neurology, 2005. 65(6): p. 865-9.
Larson, B.J., M.S. Zumberg, and C.S. Kitchens, A feasibility study of continuing dose-reduced warfarin for invasive procedures in patients with high thromboembolic risk. Chest, 2005. 127(3): p. 922-7.
Lee, S.G., et al., Deep vein thrombosis and pulmonary embolism in an ambulatory chronic stroke patient. Disabil Rehabil, 2005. 27(20): p. 1253-9.
Letonturier, P., [A thrombin inhibitor called ximelagatran]. Presse Med, 2005. 34(5): p. 402.
Lippi, G. and G.C. Guidi, Thromboprophylaxis in stroke patients. Stroke, 2005. 36(10): p. 2067-8; author reply 2068.
Lowery, S., K. Haley, and H.I. Bussey, Oral anticoagulation: challenges in the case-management setting. Lippincotts Case Manag, 2005. 10(1): p. 39-50.
Magy, N., [Protein Z: a new factor of thrombophilia?]. Rev Med Interne, 2005. 26(11): p. 891-3.
McNaughton, H., et al., Management problems of spontaneous ICH. Hosp Med, 2005. 66(4): p. 229-34.
Mitra, R., et al., Efficacy of computer-aided dosing of warfarin among patients in a rehabilitation hospital. Am J Phys Med Rehabil, 2005. 84(6): p. 423-7.
Mizrachi, I.B., A.H. Schmaier, and J.D. Trobe, Homonymous hemianopia caused by occipital lobe infarction in heparin-induced thrombocytopenia and thrombosis syndrome. J Neuroophthalmol, 2005. 25(3): p. 193-7.
Mohapatra, R., et al., A review of the oral direct thrombin inhibitor ximelagatran: not yet the end of the warfarin era. Am Heart J, 2005. 150(1): p. 19-26.
Petersen, P., Ximelagatran--a promising new drug in thromboembolic disorders. Curr Pharm Des, 2005. 11(4): p. 527-38.
R?ttger, C., et al., Reversible MR imaging abnormalities following cerebral venous thrombosis. AJNR Am J Neuroradiol, 2005. 26(3): p. 607-13.
Sandercock, P., C. Counsell, and S.L. Stobbs, Low-molecular-weight heparins or heparinoids versus standard unfractionated heparin for acute ischaemic stroke. Cochrane Database Syst Rev, 2005(2): p. Cd000119.
Schulman, S. and G.Y. Lip, Ximelagatran in the clinic: practical management of patients. Semin Vasc Med, 2005. 5(3): p. 301-7.
Srivatsa, A., J. Burdett, and D. Gill, A 35-year-old woman with uterine fibroids and multiple embolic strokes. Neurology, 2005. 64(8): p. 1479-80.
Toubi, E., et al., Livedo reticularis is a marker for predicting multi-system thrombosis in antiphospholipid syndrome. Clin Exp Rheumatol, 2005. 23(4): p. 499-504.
Ueno, H., et al., Synthesis and structure-activity relationships of novel selective factor Xa inhibitors with a tetrahydroisoquinoline ring. J Med Chem, 2005. 48(10): p. 3586-604.
Voora, D., et al., The pharmacogenetics of coumarin therapy. Pharmacogenomics, 2005. 6(5): p. 503-13.
Zorowitz, R.D., et al., Prophylaxis for and treatment of deep venous thrombosis after stroke: the Post-Stroke Rehabilitation Outcomes Project (PSROP). Top Stroke Rehabil, 2005. 12(4): p. 1-10.
Berkun, Y., et al., Antiphospholipid syndrome and recurrent thrombosis in children. Arthritis Rheum, 2006. 55(6): p. 850-5.
Burleigh, E., et al., Thromboprophylaxis in medically ill patients at risk for venous thromboembolism. Am J Health Syst Pharm, 2006. 63(20 Suppl 6): p. S23-9.
Choudhury, A., D. Goyal, and G.Y. Lip, Ximelagatran. Drugs Today (Barc), 2006. 42(1): p. 3-19.
Diener, H.C., et al., Prophylaxis of thrombotic and embolic events in acute ischemic stroke with the low-molecular-weight heparin certoparin: results of the PROTECT Trial. Stroke, 2006. 37(1): p. 139-44.
Ehtisham, A. and B.J. Stern, Cerebral venous thrombosis: a review. Neurologist, 2006. 12(1): p. 32-8.
Einh?upl, K., et al., EFNS guideline on the treatment of cerebral venous and sinus thrombosis. Eur J Neurol, 2006. 13(6): p. 553-9.
Estrera, A.L., et al., Outcomes of medical management of acute type B aortic dissection. Circulation, 2006. 114(1 Suppl): p. I384-9.
Flaherty, M.L., et al., Location and outcome of anticoagulant-associated intracerebral hemorrhage. Neurocrit Care, 2006. 5(3): p. 197-201.
Hameed, B. and N.A. Syed, Prognostic indicators in cerebral venous sinus thrombosis. J Pak Med Assoc, 2006. 56(11): p. 551-4.
Ho, S.J. and T.A. Brighton, Ximelagatran: direct thrombin inhibitor. Vasc Health Risk Manag, 2006. 2(1): p. 49-58.
Jacobs, L.G., Warfarin pharmacology, clinical management, and evaluation of hemorrhagic risk for the elderly. Clin Geriatr Med, 2006. 22(1): p. 17-32, vii-viii.
Kehl-Pruett, W., Deep vein thrombosis in hospitalized patients: a review of evidence-based guidelines for prevention. Dimens Crit Care Nurs, 2006. 25(2): p. 53-9, quiz 60-1.
Kuhle, S., et al., Urgent clinical challenges in children with ischemic stroke: analysis of 1065 patients from the 1-800-NOCLOTS pediatric stroke telephone consultation service. Stroke, 2006. 37(1): p. 116-22.
Leonhardt, G., et al., Thrombolytic therapy in pregnancy. J Thromb Thrombolysis, 2006. 21(3): p. 271-6.
Linares, P., et al., Unusual thrombotic manifestations secondary to antiphospholipid syndrome and hepatic fascioliasis. J Infect, 2006. 52(1): p. 75-6.
Omote, M., et al., [The positive rate of lupus anticoagulant according to the each understanding disease in our hospital]. Rinsho Byori, 2006. 54(9): p. 903-9.
Ortel, T.L., The antiphospholipid syndrome: what are we really measuring? How do we measure it? And how do we treat it? J Thromb Thrombolysis, 2006. 21(1): p. 79-83.
Padma, V., M. Fisher, and M. Moonis, Role of heparin and low-molecular-weight heparins in the management of acute ischemic stroke. Expert Rev Cardiovasc Ther, 2006. 4(3): p. 405-15.
Pandey, D.K. and J.F. Cursio, Data feedback for quality improvement of stroke care: CAPTURE Stroke experience. Am J Prev Med, 2006. 31(6 Suppl 2): p. S224-9.
Roth, J., et al., Peri-operative brainstem infarct in a patient with antiphospholipid antibody (APLA) syndrome. Acta Neurochir (Wien), 2006. 148(10): p. 1111-4; discussion 1115.
Sarode, R., et al., Poor correlation of supratherapeutic international normalised ratio and vitamin K-dependent procoagulant factor levels during warfarin therapy. Br J Haematol, 2006. 132(5): p. 604-7.
Sherman, D.G., Prevention of venous thromboembolism, recurrent stroke, and other vascular events after acute ischemic stroke: the role of low-molecular-weight heparin and antiplatelet therapy. J Stroke Cerebrovasc Dis, 2006. 15(6): p. 250-9.
Soman, T.B., et al., Infantile spasms as an adverse outcome of neonatal cortical sinovenous thrombosis. J Child Neurol, 2006. 21(2): p. 126-31.
Stiefelhagen, P., [Patient with antithrombotic medication. Which do bleedings or preoperative?]. Laryngorhinootologie, 2006. 85(1): p. 50-60; quiz 61-5.
Wiszniewska, M., et al., [Antiphospholipid syndrome--interdisciplinary problem]. Pol Arch Med Wewn, 2006. 115(5): p. 443-6.
Zee, R.Y., K.A. Diehl, and P.M. Ridker, Complement factor H Y402H gene polymorphism, C-reactive protein, and risk of incident myocardial infarction, ischaemic stroke, and venous thromboembolism: a nested case-control study. Atherosclerosis, 2006. 187(2): p. 332-5.
Alli, N.A., et al., Skull bone infarctive crisis and deep vein thrombosis in homozygous sickle cell disease- case report and review of the literature. Hematology, 2007. 12(2): p. 169-74.
André, C., G.R. de Freitas, and M.M. Fukujima, Prevention of deep venous thrombosis and pulmonary embolism following stroke: a systematic review of published articles. Eur J Neurol, 2007. 14(1): p. 21-32.
Boviatsis, E.J., et al., Impact of age on complications and outcome in meningioma surgery. Surg Neurol, 2007. 68(4): p. 407-11; discussion 411.
Dentali, F. and W. Ageno, Natural history of cerebral vein thrombosis. Curr Opin Pulm Med, 2007. 13(5): p. 372-6.
Formisano, R., et al., The value of the D-Dimer assay for predicting vein thrombosis in rehabilitation patients receiving prophylactic low molecular weight heparin doses. Brain Inj, 2007. 21(13-14): p. 1419-24.
Ghanim, A.J., et al., A five-year, retrospective, comparison review of survival in neurosurgical patients diagnosed with venous thromboembolism and treated with either inferior vena cava filters or anticoagulants. J Thromb Thrombolysis, 2007. 24(3): p. 247-54.
Girot, M., et al., Predictors of outcome in patients with cerebral venous thrombosis and intracerebral hemorrhage. Stroke, 2007. 38(2): p. 337-42.
Helbig, D., et al., [Skin and mucosal ulcerations in heparin-induced thrombocytopenia (HIT) II]. Hautarzt, 2007. 58(9): p. 774-80.
Hughes, G., Hughes Syndrome: the antiphospholipid syndrome--a clinical overview. Clin Rev Allergy Immunol, 2007. 32(1): p. 3-12.
Ideguchi, H., et al., Catastrophic antiphospholipid syndrome associated with malignancies (case report and review of the literature). Lupus, 2007. 16(1): p. 59-64.
Ieko, M., Dabigatran etexilate, a thrombin inhibitor for the prevention of venous thromboembolism and stroke. Curr Opin Investig Drugs, 2007. 8(9): p. 758-68.
Ito, Y., et al., [Brief report: stroke in multiple myeloma patient treated with thalidomide]. Rinsho Shinkeigaku, 2007. 47(9): p. 593-6.
Johnsen, H.J., A. Vorhaug, and K.A. Kvistad, [Cerebral venous thrombosis--diagnosis and treatment]. Tidsskr Nor Laegeforen, 2007. 127(8): p. 1069-73.
Kamphuisen, P.W. and G. Agnelli, What is the optimal pharmacological prophylaxis for the prevention of deep-vein thrombosis and pulmonary embolism in patients with acute ischemic stroke? Thromb Res, 2007. 119(3): p. 265-74.
Klein, L. and B. O'Connell J, Thromboembolic risk in the patient with heart failure. Curr Treat Options Cardiovasc Med, 2007. 9(4): p. 310-7.
Kozera, G., et al., [Deep vein thrombosis in patients with stroke]. Neurol Neurochir Pol, 2007. 41(3): p. 251-8.
Lin, A.M., et al., A phase I trial of docetaxel/estramustine/imatinib in patients with hormone-refractory prostate cancer. Clin Genitourin Cancer, 2007. 5(5): p. 323-8.
Matsui, H., et al., Trousseau syndrome due to pleural mesothelioma. Neurologist, 2007. 13(4): p. 205-8.
Mazereeuw-Hautier, J., et al., Extensive venous/lymphatic malformations causing life-threatening haematological complications. Br J Dermatol, 2007. 157(3): p. 558-63.
Mosnier, L.O., B.V. Zlokovic, and J.H. Griffin, The cytoprotective protein C pathway. Blood, 2007. 109(8): p. 3161-72.
Muscal, E. and R.L. Brey, Neurological manifestations of the antiphospholipid syndrome: risk assessments and evidence-based medicine. Int J Clin Pract, 2007. 61(9): p. 1561-8.
O'Donnell, M. and C. Kearon, Thromboembolism prevention in ischaemic stroke. Lancet, 2007. 369(9571): p. 1413-1415.
Patel, A.A., et al., The use of protamine after radiofrequency catheter ablation: a pilot study. J Interv Card Electrophysiol, 2007. 18(2): p. 155-8.
Rathbun, S.W., T.L. Whitsett, and G.E. Raskob, Exclusion of first-episode deep-vein thrombosis after-hours using D-dimer. Blood Coagul Fibrinolysis, 2007. 18(8): p. 795-800.
Satti, T.M., et al., Deep vein thrombosis--a rare post transplant complication. J Pak Med Assoc, 2007. 57(10): p. 515-6.
Sherman, D.G., et al., The efficacy and safety of enoxaparin versus unfractionated heparin for the prevention of venous thromboembolism after acute ischaemic stroke (PREVAIL Study): an open-label randomised comparison. Lancet, 2007. 369(9570): p. 1347-1355.
Tan, S.S., et al., Early deep vein thrombosis: incidence in Asian stroke patients. Ann Acad Med Singap, 2007. 36(10): p. 815-20.
Ulivieri, S., G. Oliveri, and G. Filosomi, Posterior fossa acute subdural haematoma following anticoagulant therapy. Case report. J Neurosurg Sci, 2007. 51(2): p. 85-7; discussion 87.
Vanden Abeele, B., et al., Recanalization of cerebral venous thrombosis within 24 hours: a case report. Neurology, 2007. 69(2): p. 221.
Atkins, C.D., Treatment of venous thrombosis in patients with intracranial malignancies. J Clin Oncol, 2008. 26(11): p. 1905; author reply 1906-7.
Bhalla, A. and D. Hargroves, Does early medical intervention have a role in the management of intracerebral haemorrhage? Int J Clin Pract, 2008. 62(4): p. 633-41.
Bodur, H., et al., Cranial thromboembolism secondary to patent foramen ovale and deep venous thrombosis after cesarean section. Gynecol Obstet Invest, 2008. 65(4): p. 258-61.
Bream-Rouwenhorst, H.R. and R.A. Hobbs, Heparin-dependent antibodies and thrombosis without heparin-induced thrombocytopenia. Pharmacotherapy, 2008. 28(11): p. 1401-7.
Chen, Y.K., X.M. Jiang, and J.P. Gong, Recombinant human granulocyte colony-stimulating factor enhanced the resolution of venous thrombi. J Vasc Surg, 2008. 47(5): p. 1058-65.
Collen, J.F., et al., Prevention of venous thromboembolism in neurosurgery: a metaanalysis. Chest, 2008. 134(2): p. 237-249.
De Stefano, V., et al., Recurrent thrombosis in patients with polycythemia vera and essential thrombocythemia: incidence, risk factors, and effect of treatments. Haematologica, 2008. 93(3): p. 372-80.
Depew, A.J., et al., Thromboembolic prophylaxis in blunt traumatic intracranial hemorrhage: a retrospective review. Am Surg, 2008. 74(10): p. 906-11.
Freeman, W.D. and M.I. Aguilar, Management of warfarin-related intracerebral hemorrhage. Expert Rev Neurother, 2008. 8(2): p. 271-90.
Gupta, S. and M.M. Gupta, Heparin induced thrombocytopenia. J Assoc Physicians India, 2008. 56: p. 622-7.
Hasegawa, S., et al., Bilateral phlegmasia dolens associated with Trousseau's syndrome: a case report. Arch Phys Med Rehabil, 2008. 89(6): p. 1187-90.
Ho, L.M., et al., New classes of anticoagulation and antiplatelet agents: preprocedure management and safety guidelines for imaging-guided intervention. J Comput Assist Tomogr, 2008. 32(3): p. 475-9.
Kocak, A., et al., Isolated internal auditory artery aneurysm. J Clin Neurosci, 2008. 15(12): p. 1420-4.
LaBresh, K.A., et al., Hospital treatment of patients with ischemic stroke or transient ischemic attack using the "Get With The Guidelines" program. Arch Intern Med, 2008. 168(4): p. 411-7.
LaSala, A., et al., Integrating genomic based information into clinical warfarin (Coumadin) management: an illustrative case report. Conn Med, 2008. 72(7): p. 399-403.
L?nnebakken, M.T. and E. Gerdts, Libman-Sacks endocarditis and cerebral embolization in antiphospholipid syndrome. Eur J Echocardiogr, 2008. 9(1): p. 192-3.
Mack, W.J., et al., Doppler ultrasonography screening of poor-grade subarachnoid hemorrhage patients increases the diagnosis of deep venous thrombosis. Neurol Res, 2008. 30(9): p. 889-92.
Mackman, N., Triggers, targets and treatments for thrombosis. Nature, 2008. 451(7181): p. 914-8.
Martínez Lacasa, J., et al., [Major closed-space bleeding in patients on anticoagulation with acenocoumarol (TAO) or non-fractionned heparin(HS): a case-control study]. An Med Interna, 2008. 25(1): p. 9-14.
Matsuoka, H., [Paradoxical brain embolism]. Brain Nerve, 2008. 60(10): p. 1134-43.
Misra, U.K., et al., Paroxysmal nocturnal haemoglobinuria presenting as cerebral venous sinus thrombosis. Transfus Med, 2008. 18(5): p. 308-11.
Monagle, P., et al., Antithrombotic therapy in neonates and children: American College of Chest Physicians Evidence-Based Clinical Practice Guidelines (8th Edition). Chest, 2008. 133(6 Suppl): p. 887s-968s.
Nair, V., et al., A case of hereditary protein S deficiency presenting with cerebral sinus venous thrombosis and deep vein thrombosis at high altitude. Acta Haematol, 2008. 119(3): p. 158-61.
Nendaz, M. and A. Perrier, [Update in hospital internal medicine (2007): a selection]. Rev Med Suisse, 2008. 4(142): p. 279-82, 284-8.
Piteaud, I., et al., [Superior vena cava syndrome: cause of secondary raise of intracranial pressure after traumatic brain injury]. Ann Fr Anesth Reanim, 2008. 27(10): p. 850-3.
Rabadi, M.H. and J.P. Blass, Randomized clinical stroke trials in 2006. Curr Vasc Pharmacol, 2008. 6(1): p. 61-6.
Sandercock, P.A., C. Counsell, and A.K. Kamal, Anticoagulants for acute ischaemic stroke. Cochrane Database Syst Rev, 2008(4): p. Cd000024.
Sandercock, P.A., C. Counsell, and M.C. Tseng, Low-molecular-weight heparins or heparinoids versus standard unfractionated heparin for acute ischaemic stroke. Cochrane Database Syst Rev, 2008(3): p. Cd000119.
Smart, C.M., et al., A case of locked-in syndrome complicated by central deafness. Nat Clin Pract Neurol, 2008. 4(8): p. 448-53.
Stein, D.M., et al., Low-dose recombinant factor VIIa for trauma patients with coagulopathy. Injury, 2008. 39(9): p. 1054-61.
Terashi, H., S. Uchiyama, and M. Iwata, [Stroke in cancer patients]. Brain Nerve, 2008. 60(2): p. 143-7.
Tetri, S., et al., Safety of low-dose subcutaneous enoxaparin for the prevention of venous thromboembolism after primary intracerebral haemorrhage. Thromb Res, 2008. 123(2): p. 206-12.
Velicu, S., et al., Paradoxical embolism to the central nervous system after sexual intercourse in a young woman with a complex atrial septal abnormality. J Stroke Cerebrovasc Dis, 2008. 17(5): p. 320-4.
Vergouwen, M.D., Y.B. Roos, and P.W. Kamphuisen, Venous thromboembolism prophylaxis and treatment in patients with acute stroke and traumatic brain injury. Curr Opin Crit Care, 2008. 14(2): p. 149-55.
Wasay, M., et al., Cerebral venous thrombosis: analysis of a multicenter cohort from the United States. J Stroke Cerebrovasc Dis, 2008. 17(2): p. 49-54.
Wasay, M., et al., A non-randomized study of safety and efficacy of heparin for DVT prophylaxis in intracerebral haemorrhage. J Pak Med Assoc, 2008. 58(7): p. 362-4.
Zheng, H., et al., Prophylaxis of deep venous thrombosis and adherence to guideline recommendations among inpatients with acute stroke: results from a multicenter observational longitudinal study in China. Neurol Res, 2008. 30(4): p. 370-6.
Abarca-Olivas, J., et al., [Two cases of brain haemorrhage secondary to developmental venous anomaly thrombosis. Bibliographic review]. Neurocirugia (Astur), 2009. 20(3): p. 265-71.
Albayram, S., et al., Isolated cortical venous thrombosis associated with intracranial hypotension syndrome. Headache, 2009. 49(6): p. 916-9.
Bauder, F., et al., Intrauterine subdural hemorrhage in a preterm neonate possibly associated with maternal low-molecular weight heparin treatment. J Perinatol, 2009. 29(7): p. 521-3.
Bauman, J.A., et al., Subcutaneous heparin for prophylaxis of venous thromboembolism in deep brain stimulation surgery: evidence from a decision analysis. Neurosurgery, 2009. 65(2): p. 276-80; discussion 280.
Bertini, G., et al., Cerebral venous thrombosis treated with enoxaparin in an IUGR neonate with DIC. Childs Nerv Syst, 2009. 25(7): p. 899-902.
Cage, T.A., et al., Adjuvant enoxaparin therapy may decrease the incidence of postoperative thrombotic events though does not increase the incidence of postoperative intracranial hemorrhage in patients with meningiomas. J Neurooncol, 2009. 93(1): p. 151-6.
Cervera, R., et al., Morbidity and mortality in the antiphospholipid syndrome during a 5-year period: a multicentre prospective study of 1000 patients. Ann Rheum Dis, 2009. 68(9): p. 1428-32.
English, J.D., et al., Clinical presentation and long-term outcome of cerebral venous thrombosis. Neurocrit Care, 2009. 11(3): p. 330-7.
Gen?, C., et al., Thrombus entrapped in a patent foramen ovale, causing only vague symptoms. Turk Kardiyol Dern Ars, 2009. 37(8): p. 563-5.
George, M.G., et al., Paul Coverdell National Acute Stroke Registry Surveillance - four states, 2005-2007. MMWR Surveill Summ, 2009. 58(7): p. 1-23.
Goldstein, J.N., et al., Risk of thromboembolism following acute intracerebral hemorrhage. Neurocrit Care, 2009. 10(1): p. 28-34.
Hadziahmetovic, N.V. and Z. Hadziahmetovic, Incidence of secondary vascular complications after stroke. Med Arh, 2009. 63(6): p. 332-4.
Handke, M., et al., Patent foramen ovale and cryptogenic stroke: a matter of age? Semin Thromb Hemost, 2009. 35(5): p. 505-14.
Haug, V., et al., Unilateral venous thalamic infarction in a child mimicking a thalamic tumor. J Child Neurol, 2009. 24(1): p. 105-9.
Kato, N., et al., [Case of cerebral venous thrombosis causing refractory intracerebral hemorrhage]. No Shinkei Geka, 2009. 37(1): p. 51-5.
Lodha, A., et al., Thyrotoxicosis causing arterial and venous thrombosis. Am J Med Sci, 2009. 338(5): p. 428.
Masuoka, J., et al., Thrombosis of the superior petrosal vein mimicking brain tumor. Case report. Neurol Med Chir (Tokyo), 2009. 49(8): p. 359-61.
McCabe, J.M., U. Mahadevan, and A. Vidyarthi, An obscure harbinger. Difficult diagnosis of Crohn's Disease. Am J Med, 2009. 122(6): p. 516-8.
Menon, R.K., et al., Blood-fluid level in cortical venous thrombosis--a rare diagnostic entity. Surg Neurol, 2009. 71(1): p. 111-4.
Modi, K., V. Misra, and P. Reddy, Rheolytic thrombectomy for dural venous sinus thrombosis. J Neuroimaging, 2009. 19(4): p. 366-9.
Niemi, T., et al., The Janus face of thromboprophylaxis in patients with high risk for both thrombosis and bleeding during intracranial surgery: report of five exemplary cases. Acta Neurochir (Wien), 2009. 151(10): p. 1289-94.
Orken, D.N., et al., Prevention of deep venous thrombosis and pulmonary embolism in patients with acute intracerebral hemorrhage. Neurologist, 2009. 15(6): p. 329-31.
Pan, E., J.S. Tsai, and S.B. Mitchell, Retrospective study of venous thromboembolic and intracerebral hemorrhagic events in glioblastoma patients. Anticancer Res, 2009. 29(10): p. 4309-13.
Ray, W.Z., et al., Incidence of deep venous thrombosis after subarachnoid hemorrhage. J Neurosurg, 2009. 110(5): p. 1010-4.
Reiff, D.A., et al., Traumatic brain injury is associated with the development of deep vein thrombosis independent of pharmacological prophylaxis. J Trauma, 2009. 66(5): p. 1436-40.
Riel-Romero, R.M., A.A. Kalra, and E. Gonzalez-Toledo, Childhood and teenage stroke. Neurol Res, 2009. 31(8): p. 775-84.
Salzberg, S.P., et al., Aortic valve vegetation without endocarditis. Ann Thorac Surg, 2009. 88(1): p. 267-9.
Schroeder, W.S., M.T. Tran, and P.J. Gandhi, Lepirudin-induced thrombocytopenia following subcutaneous administration. Am J Health Syst Pharm, 2009. 66(9): p. 834-7.
Schwamm, L.H., et al., Get With the Guidelines-Stroke is associated with sustained improvement in care for patients hospitalized with acute stroke or transient ischemic attack. Circulation, 2009. 119(1): p. 107-15.
Sharma, R. and N.P. Curzen, Caught in the act: paradoxical pulmonary embolus captured in transit. Eur J Neurol, 2009. 16(6): p. e111.
Shi, H.J., et al., Percutaneous mechanical thrombectomy combined with catheter-directed thrombolysis in the treatment of symptomatic lower extremity deep venous thrombosis. Eur J Radiol, 2009. 71(2): p. 350-5.
Usami, K., et al., Successful treatment of plasma exchange for severe cerebral venous thrombosis with thyrotoxicosis. J Stroke Cerebrovasc Dis, 2009. 18(3): p. 239-43.
Zubkov, A.Y. and E.F. Wijdicks, Deep venous thrombosis prophylaxis in cerebral hemorrhage. Rev Neurol Dis, 2009. 6(1): p. 21-5.
Aguilar, M.I. and W.D. Freeman, Spontaneous intracerebral hemorrhage. Semin Neurol, 2010. 30(5): p. 555-64.
Alhadad, A., et al., Pulmonary embolism associated with protein C deficiency and abuse of anabolic-androgen steroids. Clin Appl Thromb Hemost, 2010. 16(2): p. 228-31.
Ben Sassi, S., et al., Cerebral venous thrombosis presenting with cerebellar ataxia and cortical blindness. J Stroke Cerebrovasc Dis, 2010. 19(6): p. 507-9.
Christo, P.P., G.M. Carvalho, and A.P. Gomes Neto, Cerebral venous thrombosis: study of fifteen cases and review of literature. Rev Assoc Med Bras (1992), 2010. 56(3): p. 288-92.
Coutinho, J.M., et al., Unfractionated or low-molecular weight heparin for the treatment of cerebral venous thrombosis. Stroke, 2010. 41(11): p. 2575-80.
Dentali, F., et al., Safety of thrombolysis in cerebral venous thrombosis. A systematic review of the literature. Thromb Haemost, 2010. 104(5): p. 1055-62.
Dupuy, O., et al., [Uncommon complication of anticoagulant therapy: pituitary hemorrhage]. Rev Med Interne, 2010. 31(8): p. e1-2.
Einh?upl, K., et al., EFNS guideline on the treatment of cerebral venous and sinus thrombosis in adult patients. Eur J Neurol, 2010. 17(10): p. 1229-35.
Frikha, N., et al., [The prophylaxis of the thromboembolic disease in the head trauma]. Tunis Med, 2010. 88(8): p. 545-50.
Galbraith, E.M., et al., Variation in physician deep vein thrombosis prophylaxis attitudes and practices at an academic tertiary care center. J Thromb Thrombolysis, 2010. 30(4): p. 419-25.
Hegazi, M.O., et al., Anticoagulation for cerebral venous thrombosis with subarachnoid hemorrhage: a case report. Med Princ Pract, 2010. 19(1): p. 73-5.
Hinchey, J.A., et al., The Stroke Practice Improvement Network: a quasiexperimental trial of a multifaceted intervention to improve quality. J Stroke Cerebrovasc Dis, 2010. 19(2): p. 130-7.
Khripun, A.I., et al., [Treatment and prevention of thromboembolism in patients with intracranial hemorrhage]. Khirurgiia (Mosk), 2010(12): p. 4-8.
Masih, I. and W. McIlwaine, Metastatic angiosarcoma: a vascular tumour or an intracranial haemorrhage? BMJ Case Rep, 2010. 2010.
Nardone, R., et al., Subdural hematoma in a patient with spontaneous intracranial hypotension and cerebral venous thrombosis. Neurol Sci, 2010. 31(5): p. 669-72.
Niemi, T. and E. Armstrong, Thromboprophylactic management in the neurosurgical patient with high risk for both thrombosis and intracranial bleeding. Curr Opin Anaesthesiol, 2010. 23(5): p. 558-63.
Parker, D., Jr., D.H. Rhoney, and X. Liu-DeRyke, Management of spontaneous nontraumatic intracranial hemorrhage. J Pharm Pract, 2010. 23(5): p. 398-407.
Perry, J.R., Anticoagulation of malignant glioma patients in the era of novel antiangiogenic agents. Curr Opin Neurol, 2010. 23(6): p. 592-6.
Raslan, A.M., J.D. Fields, and A. Bhardwaj, Prophylaxis for venous thrombo-embolism in neurocritical care: a critical appraisal. Neurocrit Care, 2010. 12(2): p. 297-309.
Rizzo, L., et al., Cerebral venous thrombosis: role of CT, MRI and MRA in the emergency setting. Radiol Med, 2010. 115(2): p. 313-25.
Robinson, M.T., et al., Safety of recombinant activated factor VII in patients with warfarin-associated hemorrhages of the central nervous system. Stroke, 2010. 41(7): p. 1459-63.
Russi, M.E., V. González, and J. Campistol, [Cerebral venous thromboses in the paediatric age: clinical presentation, risk factors, diagnosis and treatment]. Rev Neurol, 2010. 51(11): p. 661-8.
Savi?, D. and L. Savi?, [Vein thromboembolism prevention in stroke patients]. Med Pregl, 2010. 63(3-4): p. 220-6.
Scales, D.C., et al., Prophylactic anticoagulation to prevent venous thromboembolism in traumatic intracranial hemorrhage: a decision analysis. Crit Care, 2010. 14(2): p. R72.
Soare, A.M. and C. Popa, Deficiencies of proteins C, S and antithrombin and activated protein C resistance--their involvement in the occurrence of Arterial thromboses. J Med Life, 2010. 3(4): p. 412-5.
Soong, M.M. and A. Carroll, Cerebral venous thrombosis presenting as a complication of inflammatory bowel disease. Ir J Med Sci, 2010. 179(1): p. 127-9.
Star, A., C.E. Fuller, and S.K. Landas, Intracranial aneurysms in klippel-trenaunay/weber syndromes: case report. Neurosurgery, 2010. 66(5): p. E1027-8; discussion E1028.
Usoh, F., et al., Prospective randomized study comparing the clinical outcomes between inferior vena cava Greenfield and TrapEase filters. J Vasc Surg, 2010. 52(2): p. 394-9.
V?ller, H., S. Alban, and D. Westermann, [New oral anticoagulants: better than vitamin K antagonists?]. Internist (Berl), 2010. 51(12): p. 1571-81.
Yang, F.C., et al., Cerebral venous thrombosis initially presenting with left occipital hemorrhage and headache. Blood Coagul Fibrinolysis, 2010. 21(2): p. 182-4.
Edoxaban tosylate. Am J Cardiovasc Drugs, 2011. 11(2): p. 129-35.
Alaraj, A., et al., Risk factors for heparin-induced thrombocytopenia type II in aneurysmal subarachnoid hemorrhage. Neurosurgery, 2011. 69(5): p. 1030-6.
Aldea, S., et al., Controlateral cavernous syndrome, brainstem congestion and posterior fossa venous thrombosis with cerebellar hematoma related to a ruptured intracavernous carotid artery aneurysm. Acta Neurochir (Wien), 2011. 153(6): p. 1297-302.
Bauersachs, R.M. and P.J. Kuhlencordt, [Recent advances in the treatment of superficial vein thrombosis and extracranial carotid artery stenosis]. Dtsch Med Wochenschr, 2011. 136(5): p. 168-71.
Ben Salem-Berrabah, O., et al., [Cerebral venous thrombosis: Prospective etiological study of 26 Tunisian patients]. Rev Neurol (Paris), 2011. 167(2): p. 141-9.
Biancari, F., et al., Postoperative stroke in patients on oral anticoagulation undergoing coronary artery bypass surgery. Scand Cardiovasc J, 2011. 45(6): p. 360-8.
Camm, A.J. and H. Bounameaux, Edoxaban: a new oral direct factor xa inhibitor. Drugs, 2011. 71(12): p. 1503-26.
de Carvalho, J.F., Influence of gender on the clinical and laboratory spectra of patients with primary antiphospholipid syndrome. Rheumatol Int, 2011. 31(5): p. 647-50.
Dennis, M., et al., Can clinical features distinguish between immobile patients with stroke at high and low risk of deep vein thrombosis? Statistical modelling based on the CLOTS trials cohorts. J Neurol Neurosurg Psychiatry, 2011. 82(10): p. 1067-73.
Hamilton, M.G., et al., Venous thromboembolism prophylaxis in patients undergoing cranial neurosurgery: a systematic review and meta-analysis. Neurosurgery, 2011. 68(3): p. 571-81.
Henwood, P.C., et al., The incidence of deep vein thrombosis detected by routine surveillance ultrasound in neurosurgery patients receiving dual modality prophylaxis. J Thromb Thrombolysis, 2011. 32(2): p. 209-14.
Herrick, D.B., et al., Systemic hematologic status following intraventricular recombinant tissue-type plasminogen activator for intraventricular hemorrhage: the CLEAR IVH Study Group. Stroke, 2011. 42(12): p. 3631-3.
Hertle, D.N., et al., The use of danaparoid to manage coagulopathy in a neurosurgical patient with heparin-induced thrombocytopenia type II and intracerebral haemorrhage. Br J Neurosurg, 2011. 25(1): p. 117-9.
Jusufovic, M., et al., [a woman with recurrence of venous and arterial thrombosis]. Tidsskr Nor Laegeforen, 2011. 131(13-14): p. 1303-6.
Kalva, S.P., B. Somarouthu, and J. Hirsch, Inferior vena cava filters for the cerebrovascular patient. J Neurointerv Surg, 2011. 3(2): p. 137-40.
Kappelle, L.J., Preventing deep vein thrombosis after stroke: strategies and recommendations. Curr Treat Options Neurol, 2011. 13(6): p. 629-35.
Karthikesalingam, A., et al., A systematic review of percutaneous mechanical thrombectomy in the treatment of deep venous thrombosis. Eur J Vasc Endovasc Surg, 2011. 41(4): p. 554-65.
Kassab, M.M., et al., A retrospective review of clinical international normalized ratio results and their implications. J Am Dent Assoc, 2011. 142(11): p. 1252-7.
Kearon, C. and M. O'Donnell, Graduated compression stockings to prevent venous thromboembolism in hospital: evidence from patients with acute stroke. Pol Arch Med Wewn, 2011. 121(1-2): p. 40-3.
Koehler, D.M., et al., Is early venous thromboembolism prophylaxis safe in trauma patients with intracranial hemorrhage. J Trauma, 2011. 70(2): p. 324-9.
Lippi, G., E.J. Favaloro, and G. Cervellin, Prevention of venous thromboembolism: focus on mechanical prophylaxis. Semin Thromb Hemost, 2011. 37(3): p. 237-51.
Madhusudhan, S., et al., Pituitary apoplexy following shoulder arthroplasty: a case report. J Med Case Rep, 2011. 5: p. 284.
McCaulley, J.A. and J.A. Pates, Postpartum cerebral venous thrombosis. Obstet Gynecol, 2011. 118(2 Pt 2): p. 423-425.
Minshall, C.T., et al., Safety and efficacy of heparin or enoxaparin prophylaxis in blunt trauma patients with a head abbreviated injury severity score >2. J Trauma, 2011. 71(2): p. 396-9; discussion 399-400.
Mueck, W., et al., Rivaroxaban: population pharmacokinetic analyses in patients treated for acute deep-vein thrombosis and exposure simulations in patients with atrial fibrillation treated for stroke prevention. Clin Pharmacokinet, 2011. 50(10): p. 675-86.
O'Carroll, C.B., et al., What is the effect of low-molecular weight heparin for venous thromboembolism prophylaxis compared with mechanical methods, on the occurrence of hemorrhagic and venous thromboembolic complications in patients with intracerebral hemorrhage? A critically appraised topic. Neurologist, 2011. 17(4): p. 232-5.
Oz, O., et al., Cerebral venous thrombosis presenting with subarachnoid hemorrhage after spinal anesthesia. Acta Neurol Belg, 2011. 111(3): p. 237-40.
Paciaroni, M., et al., Efficacy and safety of anticoagulants in the prevention of venous thromboembolism in patients with acute cerebral hemorrhage: a meta-analysis of controlled studies. J Thromb Haemost, 2011. 9(5): p. 893-8.
Preuss, C. and M. Stoll, Inherited risk factors for thrombotic diseases in children: the genome-wide perspective. Semin Thromb Hemost, 2011. 37(7): p. 848-55.
Prom, R. and S.A. Spinler, The role of apixaban for venous and arterial thromboembolic disease. Ann Pharmacother, 2011. 45(10): p. 1262-83.
Qaseem, A., et al., Venous thromboembolism prophylaxis in hospitalized patients: a clinical practice guideline from the American College of Physicians. Ann Intern Med, 2011. 155(9): p. 625-32.
Raj, M.D., et al., Stopping anticoagulation before TURP does not appear to increase perioperative cardiovascular complications. Urology, 2011. 78(6): p. 1380-4.
Reeves, M.J., et al., Are quality improvements in the get with the guidelines: stroke program related to better care or better data documentation? Circ Cardiovasc Qual Outcomes, 2011. 4(5): p. 503-11.
Scacciatella, P., et al., Economy class syndrome complicated by stroke: a rare condition due to paradoxical embolism--a case report and review of the literature. J Cardiovasc Med (Hagerstown), 2011. 12(8): p. 595-7.
Schneck, M.J. and J. Biller, Deep venous thrombosis and pulmonary embolism in neurologic and neurosurgical disease. Continuum (Minneap Minn), 2011. 17(1 Neurologic Complications of Systemic Disease): p. 27-44.
Scudday, T., et al., Safety and efficacy of prophylactic anticoagulation in patients with traumatic brain injury. J Am Coll Surg, 2011. 213(1): p. 148-53; discussion 153-4.
Seetharaman, S., et al., Pulmonary and paradoxical embolism with platypnoea-orthodeoxia. Br J Hosp Med (Lond), 2011. 72(11): p. 652-3.
Shafi, N. and S.E. Kasner, Treatment of acute ischemic stroke: beyond thrombolysis and supportive care. Neurotherapeutics, 2011. 8(3): p. 425-33.
Sidorov, E.V., W. Feng, and L.R. Caplan, Stroke in pregnant and postpartum women. Expert Rev Cardiovasc Ther, 2011. 9(9): p. 1235-47.
Somarouthu, B., et al., Long-term safety and effectiveness of inferior vena cava filters in patients with stroke. J Neurointerv Surg, 2011. 3(2): p. 141-6.
Sprigg, N., C.M. Geeganage, and P.M. Bath, Should patients with stroke wear compression stockings? Ann Intern Med, 2011. 154(7): p. 506; author reply 506-7.
Traeger, Z.T., J.R. Rizzo, and I. Rashbaum, Refractory venous thrombus propagation in the setting of therapeutic anticoagulation. Am J Phys Med Rehabil, 2011. 90(10): p. 873-4.
Vespa, P., Deep venous thrombosis prophylaxis. Neurocrit Care, 2011. 15(2): p. 295-7.
Wu, T.C., et al., Pharmacological deep vein thrombosis prophylaxis does not lead to hematoma expansion in intracerebral hemorrhage with intraventricular extension. Stroke, 2011. 42(3): p. 705-9.
B?chli, E., [New anticoagulants - direct factor Xa-inhibitors]. Ther Umsch, 2012. 69(11): p. 635-41.
Bellido, M., et al., Thrombotic complications without evidence of hemolysis in paroxysmal nocturnal hemoglobinuria: Is eculizumab indicated? Ann Hematol, 2012. 91(12): p. 1969-70.
Borgman, M.P., et al., Prospective pilot trial of PerMIT versus standard anticoagulation service management of patients initiating oral anticoagulation. Thromb Haemost, 2012. 108(3): p. 561-9.
Broder, A., J.N. Tobin, and C. Putterman, High antiphospholipid antibody levels are associated with statin use and may reflect chronic endothelial damage in non-autoimmune thrombosis: cross-sectional study. J Clin Pathol, 2012. 65(6): p. 551-6.
Byrnes, M.C., et al., Therapeutic anticoagulation can be safely accomplished in selected patients with traumatic intracranial hemorrhage. World J Emerg Surg, 2012. 7(1): p. 25.
Dahl, O.E., New oral antithrombotics: focus on dabigatran, an oral, reversible direct thrombin inhibitor for the prevention and treatment of venous and arterial thromboembolic disorders. Vasc Health Risk Manag, 2012. 8: p. 45-57.
Dennis, M., et al., Does intermittent pneumatic compression reduce the risk of post stroke deep vein thrombosis? The CLOTS 3 trial: study protocol for a randomized controlled trial. Trials, 2012. 13: p. 26.
El Otmani, H., et al., [Subarachnoid hemorrhage induced by cerebral venous thrombosis]. J Mal Vasc, 2012. 37(6): p. 323-5.
Esmon, C.T., What did we learn from new oral anticoagulant treatment? Thromb Res, 2012. 130 Suppl 1(Suppl 1): p. S41-3.
Fabricius, J., et al., [Cerebral venous thrombosis and subdural haematoma: complications of spontaneous intracranial hypotension]. Fortschr Neurol Psychiatr, 2012. 80(10): p. 599-601.
Field, T.S. and M.D. Hill, Prevention of deep vein thrombosis and pulmonary embolism in patients with stroke. Clin Appl Thromb Hemost, 2012. 18(1): p. 5-19.
Giansante, C., et al., Oral anticoagulation and VKORC1 polymorphism in patients with a mechanical heart prosthesis: a 6-year follow-up. J Thromb Thrombolysis, 2012. 34(4): p. 506-12.
Gopalakrishnan, L., et al., Pharmacokinetic evaluation of rivaroxaban for the treatment of acute coronary syndromes. Expert Opin Drug Metab Toxicol, 2012. 8(7): p. 889-900.
Hacker, R.I., et al., Subcutaneous heparin does not increase postoperative complications in neurosurgical patients: An institutional experience. J Crit Care, 2012. 27(3): p. 250-4.
H-Y, C.S., et al., Thromboembolic risks of recombinant factor VIIa Use in warfarin-associated intracranial hemorrhage: a case-control study. BMC Neurol, 2012. 12: p. 158.
Jameson, S.S., et al., Wound complications following rivaroxaban administration: a multicenter comparison with low-molecular-weight heparins for thromboprophylaxis in lower limb arthroplasty. J Bone Joint Surg Am, 2012. 94(17): p. 1554-8.
Jó?wik, M., The mechanism of thromboembolism in the course of ovarian hyperstimulation syndrome. Med Wieku Rozwoj, 2012. 16(4): p. 269-71.
Khripun, A.N., et al., [Safety and efficacy of various regimens of heparin-mediated prevention of venous thromboses in patients with intracranial haemorrhage]. Angiol Sosud Khir, 2012. 18(1): p. 20-5.
Konstantinides, S. and T. Münzel, [Apixaban]. Hamostaseologie, 2012. 32(3): p. 203-11.
Lawless, R.A. and D.A. Dangleben, Caval agenesis with a hypoplastic left kidney in a patient with trauma on warfarin for deep vein thrombosis. Vasc Endovascular Surg, 2012. 46(1): p. 75-6.
Levy, M.M., F. Albuquerque, and J.D. Pfeifer, Low incidence of pulmonary embolism associated with upper-extremity deep venous thrombosis. Ann Vasc Surg, 2012. 26(7): p. 964-72.
Maan, A., et al., Newer anticoagulants in cardiovascular disease: a systematic review of the literature. Cardiol Rev, 2012. 20(5): p. 209-21.
Majeed, A., et al., Thromboembolic safety and efficacy of prothrombin complex concentrates in the emergency reversal of warfarin coagulopathy. Thromb Res, 2012. 129(2): p. 146-51.
Majumder, S., T. Thom, and C.A. Dasanu, Catastrophic arteriovenous thromboembolism as initial manifestation of pancreatic cancer. Jop, 2012. 13(2): p. 231-4.
Medeiros de Bustos, E. and T. Moulin, [Specific treatment for intracerebral hemorrhage. Experts' recommendations: stroke management in the intensive care unit]. Rev Neurol (Paris), 2012. 168(6-7): p. 522-6.
Murawaki, A., et al., Heparin-induced thrombocytopenia in essential thrombocytosis. J Stroke Cerebrovasc Dis, 2012. 21(8): p. 916.e1-5.
Norden, A.D., et al., Safety of concurrent bevacizumab therapy and anticoagulation in glioma patients. J Neurooncol, 2012. 106(1): p. 121-5.
Osterspey, A. and A. Krome, [Role of the new oral anticoagulants in comparison to vitamin K antagonists in practice]. Herz, 2012. 37(4): p. 384-92.
Pasoto, S.G., et al., Lupus anticoagulant: a marker for stroke and venous thrombosis in primary Sj?gren's syndrome. Clin Rheumatol, 2012. 31(9): p. 1331-8.
Phelan, H.A., et al., A randomized, double-blinded, placebo-controlled pilot trial of anticoagulation in low-risk traumatic brain injury: The Delayed Versus Early Enoxaparin Prophylaxis I (DEEP I) study. J Trauma Acute Care Surg, 2012. 73(6): p. 1434-41.
Pongmoragot, J. and G. Saposnik, Intracerebral hemorrhage from cerebral venous thrombosis. Curr Atheroscler Rep, 2012. 14(4): p. 382-9.
Pugin, D. and F. Woimant, [Stroke care in the ICU: general supportive treatment. Experts' recommendations]. Rev Neurol (Paris), 2012. 168(6-7): p. 490-500.
Rashid, Q., et al., Limitations of conventional anticoagulant therapy and the promises of non-heparin based conformational activators of antithrombin. J Thromb Thrombolysis, 2012. 34(2): p. 251-9.
Ruiz-Sandoval, J.L., et al., Cerebral venous thrombosis in a Mexican multicenter registry of acute cerebrovascular disease: the RENAMEVASC study. J Stroke Cerebrovasc Dis, 2012. 21(5): p. 395-400.
Sánchez Gutiérrez, C., et al., [Spontaneous resolution of a paraparesis due to a dorsolumbar epidural haematoma associated with subarachnoid anaesthesia and postoperative analgesia using an epidural catheter]. Rev Esp Anestesiol Reanim, 2012. 59(9): p. 503-6.
Sayadnasiri, M., A.A. Taheraghdam, and M. Talebi, Cerebral venous thrombosis presenting as subarachnoid hemorrhage: report of two cases. Clin Neurol Neurosurg, 2012. 114(7): p. 1099-101.
Sciascia, S., O. Giachino, and D. Roccatello, Prevention of thrombosis relapse in antiphospholipid syndrome patients refractory to conventional therapy using intravenous immunoglobulin. Clin Exp Rheumatol, 2012. 30(3): p. 409-13.
Shibuya, N., et al., Incidence of acute deep vein thrombosis and pulmonary embolism in foot and ankle trauma: analysis of the National Trauma Data Bank. J Foot Ankle Surg, 2012. 51(1): p. 63-8.
Strowd, R.E., 3rd, M.A. Knovich, and G.J. Lesser, The therapeutic management of bleeding and thrombotic disorders complicating CNS malignancies. Curr Treat Options Oncol, 2012. 13(4): p. 451-64.
Tripodi, A. and G. Palareti, New anticoagulant drugs for treatment of venous thromboembolism and stroke prevention in atrial fibrillation. J Intern Med, 2012. 271(6): p. 554-65.
Tun, N.M., et al., A rare case of intracerebral hemorrhage complicating heparin-induced thrombocytopenia with thrombosis: a clinical dilemma ameliorated by novel use of plasmapheresis. Int J Hematol, 2012. 96(4): p. 513-5.
Turpie, A.G., et al., Management consensus guidance for the use of rivaroxaban--an oral, direct factor Xa inhibitor. Thromb Haemost, 2012. 108(5): p. 876-86.
Vitale, F.V., et al., Low molecular weight heparin administration in cancer patients with hypercoagulability-related complications and carrying brain metastases: a case series study. J Oncol Pharm Pract, 2012. 18(1): p. 10-6.
Whitlock, R.P., et al., Antithrombotic and thrombolytic therapy for valvular disease: Antithrombotic Therapy and Prevention of Thrombosis, 9th ed: American College of Chest Physicians Evidence-Based Clinical Practice Guidelines. Chest, 2012. 141(2 Suppl): p. e576S-e600S.
Willard, R.N., A.E. Mu?iz, and F. Chuidian, Delayed subdural hematoma after receiving enoxaparin for prevention of thromboembolic events from high-risk surgery. Am J Emerg Med, 2012. 30(6): p. 1017.e5-8.
Yi, X., et al., The incidence of venous thromboembolism following stroke and its risk factors in eastern China. J Thromb Thrombolysis, 2012. 34(2): p. 269-75.
Yii, I.Y., et al., Imaging predictors of clinical deterioration in cerebral venous thrombosis. J Clin Neurosci, 2012. 19(11): p. 1525-9.
Zupan, Z., et al., Simultaneous appearance of cerebral venous thrombosis and subdural hematomas as rare cause of headache in puerperium following epidural analgesia: a case report. Croat Med J, 2012. 53(4): p. 379-85.
Aishima, K. and Y. Yoshimoto, Screening strategy using sequential serum D-dimer assay for the detection and prevention of venous thromboembolism after elective brain tumor surgery. Br J Neurosurg, 2013. 27(3): p. 348-54.
Amin, A.N., et al., Rate of deep-vein thrombosis and pulmonary embolism during the care continuum in patients with acute ischemic stroke in the United States. BMC Neurol, 2013. 13: p. 17.
Andreoli, L., et al., Estimated frequency of antiphospholipid antibodies in patients with pregnancy morbidity, stroke, myocardial infarction, and deep vein thrombosis: a critical review of the literature. Arthritis Care Res (Hoboken), 2013. 65(11): p. 1869-73.
Bembenek, J.P. and A. Cz?onkowska, Venous thromboembolism prophylactic methods in acute stroke patients - current state of knowledge. Neurol Neurochir Pol, 2013. 47(6): p. 564-71.
Chaichana, K.L., et al., Deep venous thrombosis and pulmonary embolisms in adult patients undergoing craniotomy for brain tumors. Neurol Res, 2013. 35(2): p. 206-11.
Chaudhry, F.S., et al., Prevention of venous thromboembolism in patients with hemorrhagic stroke. Top Stroke Rehabil, 2013. 20(2): p. 108-15.
Coccheri, S. and D. Orlando, New oral anticoagulants in atrial fibrillation: a reappraisal of trial results looking at absolute figures. Intern Emerg Med, 2013. 8(2): p. 115-22.
Cohen, J.E., et al., Isolated cortical vein thrombosis: a rare cause of venous stroke with good prognosis after timely diagnosis and treatment. Neurol Res, 2013. 35(2): p. 127-30.
Demir, C.F., et al., Clinical and radiological management and outcome of pregnancies complicated by cerebral venous thrombosis: a?review of 19 cases. J Stroke Cerebrovasc Dis, 2013. 22(8): p. 1252-7.
Dzudovic, B., et al., Therapeutic approach in patients with a floating thrombus in the right heart. J Emerg Med, 2013. 44(2): p. e199-205.
Farooqui, A., et al., Safety and efficacy of early thromboembolism chemoprophylaxis after intracranial hemorrhage from traumatic brain injury. J Neurosurg, 2013. 119(6): p. 1576-82.
Galanis, T. and G.J. Merli, Direct thrombin and factor Xa inhibition for stroke prevention in patients with atrial fibrillation. Hosp Pract (1995), 2013. 41(1): p. 26-36.
Ghanny, S. and M. Crowther, Treatment with novel oral anticoagulants: indications, efficacy and risks. Curr Opin Hematol, 2013. 20(5): p. 430-6.
Gigante, A., et al., Nephrotic syndrome and stroke. Int J Immunopathol Pharmacol, 2013. 26(3): p. 769-72.
Gillette, B.P., et al., Low risk of thromboembolic complications with tranexamic acid after primary total hip and knee arthroplasty. Clin Orthop Relat Res, 2013. 471(1): p. 150-4.
Goldust, M., et al., Evaluation of antiphospholipid antibodies in youths suffering from cerebral ischemia. Int J Neurosci, 2013. 123(3): p. 209-12.
Gonzalez, L.F., et al., Rapid and progressive venous thrombosis after occlusion of high-flow arteriovenous fistula. World Neurosurg, 2013. 80(6): p. e359-65.
Griffiths, D., et al., Thrombosis of a developmental venous anomaly causing venous infarction and pontine hemorrhage. J Stroke Cerebrovasc Dis, 2013. 22(8): p. e653-5.
Hall, T.C., et al., Impact of anticoagulation on outcomes in acute non-cirrhotic and non- malignant portal vein thrombosis: a retrospective observational study. Hepatogastroenterology, 2013. 60(122): p. 311-7.
James, R.F., et al., The role of anticoagulants, antiplatelet agents, and their reversal strategies in the management of intracerebral hemorrhage. Neurosurg Focus, 2013. 34(5): p. E6.
Janjua, T., et al., Bivalirudin as a bridge for anticoagulation in high risk neurosurgical patients with active DVT or high risk of thrombosis. Neurocrit Care, 2013. 18(3): p. 349-53.
Jeremitsky, E., et al., Risk of pulmonary embolism in trauma patients: Not all created equal. Surgery, 2013. 154(4): p. 810-4; discussion 814-5.
Khan, M. and M. Wasay, Haemorrhagic strokes in pregnancy and puerperium. Int J Stroke, 2013. 8(4): p. 265-72.
Lalama, J., et al., How one academic medical center has managed potency changes with unfractionated heparin. J Thromb Thrombolysis, 2013. 36(1): p. 91-5.
Lambe, B.D., J.J. Bedway, and M.L. Friedell, Percutaneous femoral vein access for inferior vena cava filter placement does not cause insertion-site thrombosis. Ann Vasc Surg, 2013. 27(8): p. 1169-72.
Leal-Noval, S.R., et al., Efficacy of the prothrombin complex concentrate prothromplex in patients requiring urgent reversal of vitamin K antagonists or presenting with uncontrolled bleeding: a retrospective, single center study. Blood Coagul Fibrinolysis, 2013. 24(8): p. 862-8.
Liberman, A.L. and S. Prabhakaran, Cryptogenic stroke: how to define it? How to treat it? Curr Cardiol Rep, 2013. 15(12): p. 423.
Lin, M., J.V. Davis, and D.T. Wong, Evaluation of heparin prophylaxis protocol on deep venous thrombosis and pulmonary embolism in traumatic brain injury. Am Surg, 2013. 79(10): p. 1050-3.
Miller, C.P., et al., Headache in a young male: the clot thickens. BMJ Case Rep, 2013. 2013.
Minichiello, T. and D. Garcia, Role of the new oral anticoagulants in treatment of venous throboembolism. J Thromb Thrombolysis, 2013. 36(2): p. 149-54.
Nickele, C.M., T.K. Kamps, and J.E. Medow, Safety of a DVT chemoprophylaxis protocol following traumatic brain injury: a single center quality improvement initiative. Neurocrit Care, 2013. 18(2): p. 184-92.
Perez, A., L.H. Eraso, and G.J. Merli, Implications of new anticoagulants in primary practice. Int J Clin Pract, 2013. 67(2): p. 139-56.
Pilato, F., et al., Thrombosis of a developmental venous anomaly in inflammatory bowel disease: case report and radiologic follow-up. J Stroke Cerebrovasc Dis, 2013. 22(7): p. e250-3.
Pilato, F., et al., Pulmonary embolism in a stroke patient after systemic thrombolysis: clinical decisions and literature review. J Stroke Cerebrovasc Dis, 2013. 22(8): p. e667-70.
Piran, S., et al., Outpatient treatment of symptomatic pulmonary embolism: a systematic review and meta-analysis. Thromb Res, 2013. 132(5): p. 515-9.
Qin, J., et al., Deep vein thrombosis after total hip arthroplasty and total knee arthroplasty in patients with previous ischemic stroke. Int J Low Extrem Wounds, 2013. 12(4): p. 316-9.
Razdan, S., et al., Patent foramen ovale in patients with sickle cell disease and stroke: case presentations and review of the literature. Case Rep Hematol, 2013. 2013: p. 516705.
Root, R.W., T.W. Barrett, and T.J. Abramo, A 10-month-old with Lemierre syndrome complicated by purulent pericarditis. Am J Emerg Med, 2013. 31(1): p. 274.e5-7.
Serrone, J.C., et al., Venous thromboembolism in subarachnoid hemorrhage. World Neurosurg, 2013. 80(6): p. 859-63.
Shen, J.I., et al., Use and safety of heparin-free maintenance hemodialysis in the USA. Nephrol Dial Transplant, 2013. 28(6): p. 1589-602.
Simard, J.M., et al., Low-dose intravenous heparin infusion in patients with aneurysmal subarachnoid hemorrhage: a preliminary assessment. J Neurosurg, 2013. 119(6): p. 1611-9.
Stanley, G.A., et al., Midterm results of percutaneous endovascular treatment for acute and chronic deep venous thrombosis. J Vasc Surg Venous Lymphat Disord, 2013. 1(1): p. 52-8.
Steinlin, M., Cerebrovascular disorders in childhood. Handb Clin Neurol, 2013. 112: p. 1053-64.
Suárez-Fernández, C., V. Roldán, and J. Vivancos, [Practical issues with the use of rivaroxaban]. Rev Neurol, 2013. 57(9): p. 411-21.
Sun, D. and A. Lazo-Langner, New oral anticoagulants. Cmaj, 2013. 185(4): p. E212.
Sveinsson, O. and L. Herrman, Cortical venous thrombosis following exogenous androgen use for bodybuilding. BMJ Case Rep, 2013. 2013.
Thomas, T.F., V. Ganetsky, and S.A. Spinler, Rivaroxaban: an oral factor Xa inhibitor. Clin Ther, 2013. 35(1): p. 4-27.
Thourani, V.H., et al., Postoperative warfarin following mitral valve repair or bioprosthetic valve replacement. J Heart Valve Dis, 2013. 22(5): p. 716-23.
Vázquez, F.J., et al., [Venous thromboembolic prophylaxis. Guidelines for adults in Argentina]. Medicina (B Aires), 2013. 73 Suppl 2: p. 1-26.
Wanat, M.A., Novel oral anticoagulants: a review of new agents. Postgrad Med, 2013. 125(4): p. 103-14.
Whiteley, W.N., et al., Targeted use of heparin, heparinoids, or low-molecular-weight heparin to improve outcome after acute ischaemic stroke: an individual patient data meta-analysis of randomised controlled trials. Lancet Neurol, 2013. 12(6): p. 539-45.
Wigle, P., et al., Updated guidelines on outpatient anticoagulation. Am Fam Physician, 2013. 87(8): p. 556-66.
Wood, P., New oral anticoagulants: an emergency department overview. Emerg Med Australas, 2013. 25(6): p. 503-14.
Yamaji, H., et al., Usefulness of dabigatran etexilate as periprocedural anticoagulation therapy for atrial fibrillation ablation. Clin Drug Investig, 2013. 33(6): p. 409-18.
Recommendations for oral anticoagulants. J Assoc Physicians India, 2014. 62(6 Suppl): p. 19-27.
Current Indian scenario on the use of oral anticoagulants. J Assoc Physicians India, 2014. 62(6 Suppl): p. 28-9.
Aguiar de Sousa, D., et al., Cerebral venous thrombosis causing posterior fossa lesions: description of a case series and assessment of safety of anticoagulation. Cerebrovasc Dis, 2014. 38(5): p. 384-8.
Albrecht, J.S., et al., Benefits and risks of anticoagulation resumption following traumatic brain injury. JAMA Intern Med, 2014. 174(8): p. 1244-51.
Al-Hashel, J.Y., J.K. John, and P. Vembu, Venous thrombosis of the brain. Retrospective review of 110 patients in Kuwait. Neurosciences (Riyadh), 2014. 19(2): p. 111-7.
Bashir, R., et al., Comparative outcomes of catheter-directed thrombolysis plus anticoagulation vs anticoagulation alone to treat lower-extremity proximal deep vein thrombosis. JAMA Intern Med, 2014. 174(9): p. 1494-501.
Beliavskaia, O.O. and T.V. Vavilova, [Laboratory assessment of haemostatic parameters in patients taking a direct thrombin inhibitor]. Angiol Sosud Khir, 2014. 20(4): p. 37-41.
Bernson-Leung, M.E., L.Y. Leung, and S. Kumar, Synthetic cannabis and acute ischemic stroke. J Stroke Cerebrovasc Dis, 2014. 23(5): p. 1239-41.
Beyer-Westendorf, J., et al., Peri-interventional management of novel oral anticoagulants in daily care: results from the prospective Dresden NOAC registry. Eur Heart J, 2014. 35(28): p. 1888-96.
Bushnell, C. and G. Saposnik, Evaluation and management of cerebral venous thrombosis. Continuum (Minneap Minn), 2014. 20(2 Cerebrovascular Disease): p. 335-51.
Darius, H., [New direct oral oral anticoagulants (DOACs) - indications of DOACs]. Anasthesiol Intensivmed Notfallmed Schmerzther, 2014. 49(3): p. 182-90; quiz 191.
Diener, H.C., et al., [New aspects of stroke medicine]. Nervenarzt, 2014. 85(8): p. 939-45.
Douketis, J., et al., Approach to the new oral anticoagulants in family practice: part 2: addressing frequently asked questions. Can Fam Physician, 2014. 60(11): p. 997-1001.
Foreman, P.M., P.G. Schmalz, and C.J. Griessenauer, Chemoprophylaxis for venous thromboembolism in traumatic brain injury: a review and evidence-based protocol. Clin Neurol Neurosurg, 2014. 123: p. 109-16.
Freyer, M., et al., Compartment syndrome following thrombolysis: clinical features and associated conditions. J Thromb Thrombolysis, 2014. 38(2): p. 201-7.
Gao, W.Q., et al., Analysis of antithrombotic therapy in elderly patients with atrial fibrillation. Genet Mol Res, 2014. 13(1): p. 736-43.
Greco, C., [Rivaroxaban in non valvular atrial fibrillation: subgroups analysis]. Monaldi Arch Chest Dis, 2014. 82(1): p. 16-9.
Hawes, E.M. and A.J. Viera, Anticoagulation: choosing the optimal anticoagulant. FP Essent, 2014. 422: p. 18-23.
Herrmann, R., et al., Thrombin generation using the calibrated automated thrombinoscope to assess reversibility of dabigatran and rivaroxaban. Thromb Haemost, 2014. 111(5): p. 989-95.
Inoue, Y., M. Watanabe, and Y. Ando, Brain infarction with a predilection for cerebellum in a patient with double-outlet left ventricle and vascular malformations. J Stroke Cerebrovasc Dis, 2014. 23(5): p. 1232-4.
Iwamoto, Y., et al., Clinical outcomes and causes of death in Japanese patients with long-term inferior vena cava filter implants and deep vein thrombosis. J Cardiol, 2014. 64(4): p. 308-11.
Le Roux, P., et al., Race against the clock: overcoming challenges in the management of anticoagulant-associated intracerebral hemorrhage. J Neurosurg, 2014. 121 Suppl: p. 1-20.
Lee, A. and R. Rajaratnam, The current and future role of the novel oral anticoagulants--indications beyond atrial fibrillation. Heart Lung Circ, 2014. 23(1): p. 2-9.
Mustonen, P., et al., Persistent antiphospholipid antibody (aPL) in asymptomatic carriers as a risk factor for future thrombotic events: a nationwide prospective study. Lupus, 2014. 23(14): p. 1468-76.
Nakamura, M., et al., Current venous thromboembolism management and outcomes in Japan. Circ J, 2014. 78(3): p. 708-17.
Nazliel, B., et al., Heparin-induced thrombocytopenia leading to stroke, lower extremity arterial occlusive disease, and skin necrosis: a case report. Platelets, 2014. 25(2): p. 129-31.
Newman-Casey, P.A., et al., Risk factors associated with developing branch retinal vein occlusion among enrollees in a United States managed care plan. Ophthalmology, 2014. 121(10): p. 1939-48.
Olivato, S., et al., When a smoking gun is not enough: unusual association in secondary headache. Headache, 2014. 54(3): p. 553-4.
Ozdirik, J.E., et al., An Unusual Case of Cannula Obstruction Resulting from Venous Thromboembolism. J Extra Corpor Technol, 2014. 46(3): p. 267-9.
Schaefer, J.K., et al., Failure of dabigatran and rivaroxaban to prevent thromboembolism in antiphospholipid syndrome: a case series of three patients. Thromb Haemost, 2014. 112(5): p. 947-50.
Schneck, M.J., Venous thromboembolism in neurologic disease. Handb Clin Neurol, 2014. 119: p. 289-304.
Stecker, M., et al., Risk Factors for DVT/PE in Patients with Stroke and Intracranial Hemorrhage. Open Neurol J, 2014. 8: p. 1-6.
Trabert, J. and T. Steiner, [Deep vein thrombosis and lung embolisms in patients with stroke: prevention and therapy]. Nervenarzt, 2014. 85(10): p. 1315-25.
Vandiver, J.W., et al., Is a novel anticoagulant right for your patient? J Fam Pract, 2014. 63(1): p. 22-8.
Viegas, L.D., et al., Systemic thrombolysis for cerebral venous and dural sinus thrombosis: a systematic review. Cerebrovasc Dis, 2014. 37(1): p. 43-50.
Violi, F., R. Cangemi, and C. Calvieri, Pneumonia, thrombosis and vascular disease. J Thromb Haemost, 2014. 12(9): p. 1391-400.
Wang, X., et al., [The clinical and imaging study of thalamic venous infarction]. Zhonghua Nei Ke Za Zhi, 2014. 53(8): p. 635-8.
Watson, L., C. Broderick, and M.P. Armon, Thrombolysis for acute deep vein thrombosis. Cochrane Database Syst Rev, 2014(1): p. Cd002783.
Wax, J.R., et al., May-Thurner syndrome complicating pregnancy: a report of four cases. J Reprod Med, 2014. 59(5-6): p. 333-6.
Yassi, N., et al., A rare cause of embolic stroke in hereditary hemorrhagic telangiectasia. J Stroke Cerebrovasc Dis, 2014. 23(5): p. 1245-6.
Yi, X., et al., Low-molecular-weight heparin is more effective than aspirin in preventing early neurologic deterioration and improving six-month outcome. J Stroke Cerebrovasc Dis, 2014. 23(6): p. 1537-44.
[IQWiG confirms significant additional applications for edoxaban ]. MMW Fortschr Med, 2015. 157(21-22): p. 86.
Abdel-Aziz, H., et al., Timing for deep vein thrombosis chemoprophylaxis in traumatic brain injury: an evidence-based review. Crit Care, 2015. 19(1): p. 96.
Ageno, W., Rivaroxaban: An Evaluation of its Cardiovascular Benefit-Risk Profile Across Indications Based on Numbers Needed to Treat or Harm, and on Clinically Meaningful Endpoint Comparisons. Drugs R D, 2015. 15(4): p. 295-306.
Ageno, W., Managing unusual presentations of venous thromboembolism. J Thromb Thrombolysis, 2015. 39(3): p. 304-10.
Alkhouli, M., et al., Comparative outcomes of catheter-directed thrombolysis plus anticoagulation versus anticoagulation alone in the treatment of inferior vena caval thrombosis. Circ Cardiovasc Interv, 2015. 8(2): p. e001882.
Barrios, V. and C. Escobar, Edoxaban in the prevention and treatment of thromboembolic complications from a clinical point of view. Expert Rev Cardiovasc Ther, 2015. 13(7): p. 811-24.
Blissit, K.T., M.L. Mullenix, and K.G. Brittain, Evaluation of Time in Therapeutic Range on Warfarin Therapy Between Face-to-Face and Telephone Follow-Up in a VA Medical Center. J Pharm Technol, 2015. 31(2): p. 78-83.
Bonnet, L., et al., Stroke Caused by a Pulmonary Vein Thrombosis Revealing a Metastatic Choriocarcinoma. Circulation, 2015. 131(23): p. 2093-4.
Bouget, J. and E. Oger, Emergency admissions for major haemorrhage associated with direct oral anticoagulants. Thromb Res, 2015. 136(6): p. 1190-4.
Chandriah, H., et al., Effectiveness and safety of a 10mg warfarin initiation nomogram in Asian population. Pak J Pharm Sci, 2015. 28(3): p. 927-32.
Cherif, Y., et al., Late-onset primary antiphospholipid syndrome in the elderly: a report of seven cases. Int J Rheum Dis, 2015. 18(1): p. 103-7.
Coleman, C.M., et al., Novel Oral Anticoagulants for DC Cardioversion Procedures: Utilization and Clinical Outcomes Compared with Warfarin. Pacing Clin Electrophysiol, 2015. 38(6): p. 731-7.
Coutinho, J.M., Cerebral venous thrombosis. J Thromb Haemost, 2015. 13 Suppl 1: p. S238-44.
Deitelzweig, S. and A. Amin, Target-specific oral anticoagulants and the hospitalist. Hosp Pract (1995), 2015. 43(1): p. 1-12.
Dieckmann, K.P., et al., Factor V Leiden mutation triggering four major complications to standard dose cisplatin-chemotherapy for testicular seminoma: a case report. BMC Urol, 2015. 15: p. 21.
Fanari, Z., et al., Thrombus in Transit through a Patent Foramen Ovale: Surgical Prevention of Impending Stroke. Del Med J, 2015. 87(7): p. 208-11.
Fujino, T., et al., Efficacy of Dabigatran for Dissolving Deep Vein Thromboses in Outpatients With a Deteriorated General Condition. Int Heart J, 2015. 56(4): p. 395-9.
Gonda, D.D., et al., The safety and efficacy of use of low-molecular-weight heparin in pediatric neurosurgical patients. J Neurosurg Pediatr, 2015. 16(3): p. 329-34.
Guo, L. and S. Ma, Advances in Inhibitors of FXa. Curr Drug Targets, 2015. 16(11): p. 1207-32.
Herrera-García, J.D. and J.F. Maestre-Moreno, [Deep vein thrombosis and dural fistula: a case with infrequent clinical characteristics]. Rev Neurol, 2015. 61(10): p. 479-80.
Joulali, T., et al., [Subarachnoid hemorrhage and parenchymal hematoma revealing a cerebral venous thrombosis]. Pan Afr Med J, 2015. 20: p. 293.
Khan, A.S., S. Chaudhry, and A.I. Qureshi, Antithrombotic Utilization Trends after Noncardioembolic Ischemic Stroke or TIA in the Setting of Large Antithrombotic Trials (2002-2009). J Vasc Interv Neurol, 2015. 8(1): p. 20-6.
Madridano, O., et al., Subsequent arterial ischemic events in patients receiving anticoagulant therapy for venous thromboembolism. J Vasc Surg Venous Lymphat Disord, 2015. 3(2): p. 135-41.e1.
Mahan, C.E., Practical aspects of treatment with target specific anticoagulants: initiation, payment and current market, transitions, and venous thromboembolism treatment. J Thromb Thrombolysis, 2015. 39(3): p. 295-303.
Minor, C., K.B. Tellor, and A.L. Armbruster, Edoxaban, a Novel Oral Factor Xa Inhibitor. Ann Pharmacother, 2015. 49(7): p. 843-50.
Mont, L., et al., Clinical development of rivaroxaban: emerging new clinical evidences? Future Cardiol, 2015. 11(5): p. 565-83.
Nunnally, B., et al., Anticoagulation and Non-urgent Commercial Air Travel: A Review of the Literature. Air Med J, 2015. 34(5): p. 269-77.
Osgood, M., et al., Prevalence of Pelvic Vein Pathology in Patients with Cryptogenic Stroke and Patent Foramen Ovale Undergoing MRV Pelvis. Cerebrovasc Dis, 2015. 39(3-4): p. 216-23.
Patel, S.I., et al., Cerebral Venous Thrombosis: Current and Newer Anticoagulant Treatment Options. Neurologist, 2015. 20(5): p. 80-8.
Pérez, R.D., J.D. Maldonado, and H.M. Andresen, Acute venous thromboembolic disease and paradoxical embolism. Acta Clin Belg, 2015. 70(2): p. 145-8.
Prabhakaran, S., et al., Is prophylactic anticoagulation for deep venous thrombosis common practice after intracerebral hemorrhage? Stroke, 2015. 46(2): p. 369-75.
Qiu, Z., et al., Endovascular treatments for cerebral venous sinus thrombosis. J Thromb Thrombolysis, 2015. 40(3): p. 353-62.
Rajkumar, C.A., C.N. Floyd, and A. Ferro, Antiplatelet therapy as a modulator of stroke aetiology: a meta-analysis. Br J Clin Pharmacol, 2015. 80(3): p. 331-41.
Roca, B. and M. Roca, The new oral anticoagulants: Reasonable alternatives to warfarin. Cleve Clin J Med, 2015. 82(12): p. 847-54.
Rosenbaum, A.N., et al., A case of catastrophic antiphospholipid syndrome: first report with advanced cardiac imaging using MRI. Lupus, 2015. 24(12): p. 1338-41.
Ryabinkina, Y.V., et al., [STROKE: INCIDENCE AND RISK FACTORS FOR VENOUS THROMBOEMBOLIC COMPLICATIONS IN INTENSIVE CARE UNIT]. Anesteziol Reanimatol, 2015. 60(5): p. 54-9.
Sandercock, P.A., C. Counsell, and E.J. Kane, Anticoagulants for acute ischaemic stroke. Cochrane Database Syst Rev, 2015. 2015(3): p. Cd000024.
Seki, M., et al., Intracerebral Hemorrhage due to Venous Thrombosis of Developmental Venous Anomaly during Pregnancy. J Stroke Cerebrovasc Dis, 2015. 24(7): p. e185-7.
Sengupta, N., et al., The risks of thromboembolism vs. recurrent gastrointestinal bleeding after interruption of systemic anticoagulation in hospitalized inpatients with gastrointestinal bleeding: a prospective study. Am J Gastroenterol, 2015. 110(2): p. 328-35.
Siddiqui, F.M., et al., Mechanical thrombectomy in cerebral venous thrombosis: systematic review of 185 cases. Stroke, 2015. 46(5): p. 1263-8.
Sousa Nanji, L., et al., [Analysis of the Cochrane Review: thrombolysis for acute deep vein thrombosis. Cochrane Database Syst Rev. 2014,1: CD002783]. Acta Med Port, 2015. 28(1): p. 12-4.
Tellor, K.B., et al., Evaluation of the appropriateness of dosing, indication and safety of rivaroxaban in a community hospital. J Clin Pharm Ther, 2015. 40(4): p. 447-51.
Terni, E., et al., Cerebral sinus venous thrombosis: clinical and pathogenetic perspectives from Tuscany. Blood Coagul Fibrinolysis, 2015. 26(5): p. 505-8.
Tibussek, D., et al., Late-onset group B streptococcal meningitis has cerebrovascular complications. J Pediatr, 2015. 166(5): p. 1187-1192.e1.
Tomura, M., et al., [A Case of Paradoxical Cerebral Embolism Developed during in vitro Fertilization Treatment]. Brain Nerve, 2015. 67(10): p. 1261-7.
Umeda, Y., et al., [Postoperative Superior Mesenteric Artery and Cerebral Infarction Possibly due to the Thrombus at the Left Superior Pulmonary Vein Stump]. Kyobu Geka, 2015. 68(12): p. 967-9.
Watson, V., An unexpected headache: pituitary apoplexy in a pregnant woman on anticoagulation. BMJ Case Rep, 2015. 2015.
Yang, S., et al., Multidisciplinary stepwise management strategy for acute superior mesenteric venous thrombosis: an intestinal stroke center experience. Thromb Res, 2015. 135(1): p. 36-45.
Zeng, Z., Z. Hu, and J. Zhang, Venous thromboembolism prevention during the acute phase of intracerebral hemorrhage. J Neurol Sci, 2015. 358(1-2): p. 3-8.
Acanfora, D., et al., Safety and Feasibility of Treatment with Rivaroxaban for Non-Canonical Indications: A Case Series Analysis. Clin Drug Investig, 2016. 36(10): p. 857-62.
Arai, A., et al., [Association of Deep Venous Thrombosis with D-dimer Values in Patients with Hemorrhagic Stroke]. No Shinkei Geka, 2016. 44(12): p. 1019-1023.
Arai, N., et al., Malignant isolated cortical vein thrombosis with type II protein S deficiency: a case report. BMC Neurol, 2016. 16: p. 69.
Barrios, V. and C. Escobar, Implications of edoxaban in the prevention and treatment of thromboembolic complications in clinical practice. Future Cardiol, 2016. 12(4): p. 419-33.
Bedeir, K., J. Volpi, and B. Ramlawi, Cryptogenic Stroke with a Patent Foramen Ovale: Medical Therapy, Percutaneous Intervention, or Surgery. J Card Surg, 2016. 31(3): p. 156-60.
Belok, S., L. Parikh, and J. Robertson, A Case of Stroke due to Pulmonary Venous Thrombosis. R I Med J (2013), 2016. 99(2): p. 40-1.
Biermayr, M., et al., Case report of a central venous access device-associated thrombosis with aortic embolism in a preterm infant. BMC Pediatr, 2016. 16(1): p. 154.
Byrne, J.P., et al., Timing of Pharmacologic Venous Thromboembolism Prophylaxis in Severe Traumatic Brain Injury: A Propensity-Matched Cohort Study. J Am Coll Surg, 2016. 223(4): p. 621-631.e5.
Chalouhi, N., et al., Risk of Venous Thromboembolism in Patients with Large Hemispheric Infarction Undergoing Decompressive Hemicraniectomy. Neurocrit Care, 2016. 25(1): p. 105-9.
Chick, J.F., et al., Significance of Echocardiographically Detected Central Venous Catheter Tip-Associated Thrombi. J Vasc Interv Radiol, 2016. 27(12): p. 1872-1877.
Cote, D.J., H.Y. Dawood, and T.R. Smith, Venous Thromboembolism in Patients with High-Grade Glioma. Semin Thromb Hemost, 2016. 42(8): p. 877-883.
Croci, D.M., et al., Ipsilateral Dural Thickening and Enhancement: A Sign of Isolated Cortical Vein Thrombosis? A Case Report and Review of the Literature. World Neurosurg, 2016. 90: p. 706.e11-706.e14.
Dengler, B.A., et al., Safety of Chemical DVT Prophylaxis in Severe Traumatic Brain Injury with Invasive Monitoring Devices. Neurocrit Care, 2016. 25(2): p. 215-23.
Deshpande, A.A., et al., Novel, Precise, Accurate Ion-Pairing Method to Determine the Related Substances of the Fondaparinux Sodium Drug Substance: Low-Molecular-Weight Heparin. Sci Pharm, 2016. 84(1): p. 19-40.
Dibu, J.R., et al., The Role of FEIBA in Reversing Novel Oral Anticoagulants in Intracerebral Hemorrhage. Neurocrit Care, 2016. 24(3): p. 413-9.
Dreijer, A.R., et al., Antithrombotic stewardship: a multidisciplinary team approach towards improving antithrombotic therapy outcomes during and after hospitalisation: a study protocol. BMJ Open, 2016. 6(12): p. e011537.
Fam, D. and G. Saposnik, Critical care management of cerebral venous thrombosis. Curr Opin Crit Care, 2016. 22(2): p. 113-9.
Felton, D., et al., Risk of Venous Thromboembolism After Receiving Prothrombin Complex Concentrate for Warfarin-associated Intracranial Hemorrhage. J Emerg Med, 2016. 50(1): p. 1-6.
Guay, J., et al., Anaesthesia for hip fracture surgery in adults. Cochrane Database Syst Rev, 2016. 2(2): p. Cd000521.
Guha, D., S. Coyne, and R.L. Macdonald, Timing of the resumption of antithrombotic agents following surgical evacuation of chronic subdural hematomas: a retrospective cohort study. J Neurosurg, 2016. 124(3): p. 750-9.
Hunter, J.B., et al., Cochlear Implantation in the Setting of Perioperative Anticoagulation and Antiplatelet Therapy. Otolaryngol Head Neck Surg, 2016. 154(3): p. 513-7.
Isaacs, A.N., et al., Medication utilization evaluation of dabigatran and rivaroxaban within a large, multi-center health system. Am J Health Syst Pharm, 2016. 73(5 Suppl 1): p. S35-41.
Ji, W., et al., A case of two pial arteriovenous fistulas with giant venous pouches treated by endovascular coil embolization: Therapy with and without anticoagulation. Interv Neuroradiol, 2016. 22(1): p. 97-100.
Johansen, H., et al., New anticoagulants in combination with antiplatelet agents. Tidsskr Nor Laegeforen, 2016. 136(18): p. 1543-1546.
J?rgensen, C.C. and H. Kehlet, Early thromboembolic events ≤1week after fast-track total hip and knee arthroplasty. Thromb Res, 2016. 138: p. 37-42.
Karageorgiou, J., et al., Endovascular intervention for deep venous thrombosis in patients with inferior vena cava filters. Vasc Med, 2016. 21(5): p. 459-466.
Katyal, A. and M.A. Javed, Duplicate inferior vena cava filters: more is not always better. Am J Emerg Med, 2016. 34(1): p. 115.e1-4.
Kyaw, C.A., P.J. Yu, and F. Manetta, Elevated Factor VIII Levels Associated with Acute Graft Occlusion and Arterial and Venous Thrombosis After Off Pump CABG. Int J Angiol, 2016. 25(5): p. e139-e141.
Latli, B., et al., Carbon-13 and carbon-14 labeled dabigatran etexilate and tritium labeled dabigatran. J Labelled Comp Radiopharm, 2016. 59(14): p. 648-656.
Long, G., et al., Impact of atrial fibrillation on postoperative outcomes after total knee arthroplasty-A retrospective study. J Orthop Sci, 2016. 21(5): p. 652-7.
Madan, S., et al., Safety of anticoagulation with uninterrupted warfarin vs. interrupted dabigatran in patients requiring an implantable cardiac device. Cardiovasc Diagn Ther, 2016. 6(1): p. 3-9.
Maldonado, T.S., et al., Mesenteric vein thrombosis can be safely treated with anticoagulation but is associated with significant sequelae of portal hypertension. J Vasc Surg Venous Lymphat Disord, 2016. 4(4): p. 400-6.
Mishra, S., et al., Bilateral Vein of Trolard Thrombosis. J Stroke Cerebrovasc Dis, 2016. 25(8): p. e120-2.
Naito, H., et al., Warfarin-Resistant Deep Vein Thrombosis during the Treatment of Acute Ischemic Stroke in Lung Adenocarcinoma. J Stroke Cerebrovasc Dis, 2016. 25(9): p. e141-5.
Nakamura, Y., et al., Recurrent Hemorrhagic Venous Infarctions Caused by Thrombosis of a Pontine Developmental Venous Anomaly and Protein S Mutation. J Stroke Cerebrovasc Dis, 2016. 25(11): p. e216-e217.
Neubauer, C., et al., Coincidental cerebral venous thrombosis and subarachnoid haemorrhage related to ruptured anterior communicating artery aneurysm. Neuroradiol J, 2016. 29(4): p. 286-8.
Pepe, A., et al., Fibrin(ogen)olytic and antiplatelet activities of a subtilisin-like protease from Solanum tuberosum (StSBTc-3). Biochimie, 2016. 125: p. 163-70.
Pizzi, M.A., et al., Cerebral Venous Thrombosis Associated with Intracranial Hemorrhage and Timing of Anticoagulation after Hemicraniectomy. J Stroke Cerebrovasc Dis, 2016. 25(9): p. 2312-6.
Pizzino, F., et al., PFO: Button me up, but wait … Comprehensive evaluation of the patient. J Cardiol, 2016. 67(6): p. 485-92.
Raccah, B.H., et al., Major Bleeding and Hemorrhagic Stroke With Direct Oral Anticoagulants in Patients With Renal Failure: Systematic Review and Meta-Analysis of Randomized Trials. Chest, 2016. 149(6): p. 1516-24.
Rokos, J., et al., Bipolar disorder, ischemic stroke, mitral valve vegetation and recurrent venous thrombosis due to antiphospholipid syndrome despite rivaroxaban. Int J Cardiol, 2016. 221: p. 383-4.
Schwarzmaier, S.M., et al., The Formation of Microthrombi in Parenchymal Microvessels after Traumatic Brain Injury Is Independent of Coagulation Factor XI. J Neurotrauma, 2016. 33(17): p. 1634-44.
Singh, P., J. Kalita, and U.K. Misra, Quality of anticoagulation therapy in neurological patients in a tertiary care hospital in north India. Indian J Med Res, 2016. 143(4): p. 428-33.
Watson, L., C. Broderick, and M.P. Armon, Thrombolysis for acute deep vein thrombosis. Cochrane Database Syst Rev, 2016. 11(11): p. Cd002783.
Yamada, S.M., et al., Deep Vein Thrombosis in the Lower Extremities in Comatose Elderly Patients with Acute Neurological Diseases. Yonsei Med J, 2016. 57(2): p. 388-92.
Zachariah, J., et al., Risk of Ventriculostomy-Associated Hemorrhage in Patients with Aneurysmal Subarachnoid Hemorrhage Treated with Anticoagulant Thromboprophylaxis. Neurocrit Care, 2016. 25(2): p. 224-9.
Zemrak, W.R., et al., Thrombotic complications following the administration of high-dose prothrombin complex concentrate for acute warfarin reversal. Am J Emerg Med, 2016. 34(8): p. 1736.e1-3.
Zhao, J.L., et al., [The clinical manifestations and thrombotic risk factors in primary antiphospholipid syndrome]. Zhonghua Nei Ke Za Zhi, 2016. 55(5): p. 386-91.
Zuurbier, S.M., et al., Clinical Outcome of Anticoagulant Treatment in Head or Neck Infection-Associated Cerebral Venous Thrombosis. Stroke, 2016. 47(5): p. 1271-7.
Zuurbier, S.M., et al., Admission Hyperglycemia and Clinical Outcome in Cerebral Venous Thrombosis. Stroke, 2016. 47(2): p. 390-6.
Edoxaban (Lixiana°). Prescrire Int, 2017. 26(178): p. 13-14.
CADTH Common Drug Reviews, in Pharmacoeconomic Review Report: Edoxaban (Lixiana). 2017, Canadian Agency for Drugs and Technologies in Health
Almutairi, A.R., et al., Effectiveness and Safety of Non-vitamin K Antagonist Oral Anticoagulants for Atrial Fibrillation and Venous Thromboembolism: A Systematic Review and Meta-analyses. Clin Ther, 2017. 39(7): p. 1456-1478.e36.
Apostolou, C., et al., Rivaroxaban Use in Patients with Hemoglobinopathies. Hemoglobin, 2017. 41(3): p. 223-224.
Baumann, S., et al., [Acute pulmonary embolism and contraindication of anticoagulation : Bedside implantation of a new temporary vena cava inferior filter]. Med Klin Intensivmed Notfmed, 2017. 112(3): p. 246-251.
Bernaitis, N., et al., A High HASBLED Score Identifies Poor Warfarin Control in Patients Treated for Non-Valvular Atrial Fibrillation in Australia and Singapore. Basic Clin Pharmacol Toxicol, 2017. 121(6): p. 499-504.
Billionnet, C., et al., Identifying atrial fibrillation in outpatients initiating oral anticoagulants based on medico-administrative data: results from the French national healthcare databases. Pharmacoepidemiol Drug Saf, 2017. 26(5): p. 535-543.
Burnayeva, S.V., et al., [THE EXPERTS CONSENSUS FOR ANTICOAGULANT THERAPY OF VENOUS THROMBOEMBOLISM IN 2016 YR. SIGNIFICANCE OF THE RIVAROXABAN INVESTIGATIONS PROGRAM FOR CHANGES OF APPROACHES, CONCERNING TREATMENT OF THE DEEP VEINS THROMBOSIS AND PULMONARY THROMBOEMBOLISM]. Klin Khir, 2017(3): p. 65-80.
Cao, C., et al., In Potential Stroke Patients on Warfarin, the International Normalized Ratio Predicts Ischemia. Cerebrovasc Dis Extra, 2017. 7(2): p. 111-119.
Cappellari, M. and P. Bovi, Direct oral anticoagulants in patients with cervical artery dissection and cerebral venous thrombosis. A case series and review of the literature. Int J Cardiol, 2017. 244: p. 282-284.
Caucanas, C., et al., [Are general practitioners in Paris and surrounding areas reticent about direct oral anticoagulants?]. J Med Vasc, 2017. 42(3): p. 133-140.
Chenoweth, J.A., et al., Prevalence of Intracranial Hemorrhage after Blunt Head Trauma in Patients on Pre-injury Dabigatran. West J Emerg Med, 2017. 18(5): p. 794-799.
Choi, J.C., et al., Variation in prophylactic anticoagulation for venous thromboembolism among acute stroke patients. J Clin Neurosci, 2017. 45: p. 330-331.
Coleman, C.I., T.J. Bunz, and A.G.G. Turpie, Effectiveness and safety of rivaroxaban versus warfarin for treatment and prevention of recurrence of venous thromboembolism. Thromb Haemost, 2017. 117(10): p. 1841-1847.
Douce, D., et al., Outpatient Treatment of Deep Vein Thrombosis in the United States: The Reasons for Geographic and Racial Differences in Stroke Study. J Hosp Med, 2017. 12(10): p. 826-830.
El Aoud, S., et al., [Headaches of unusual cause]. Rev Med Interne, 2017. 38(6): p. 422-423.
Feuring, M., et al., Net clinical benefit of dabigatran vs. warfarin in venous thromboembolism: analyses from RE-COVER(?), RE-COVER? II, and RE-MEDY?. J Thromb Thrombolysis, 2017. 43(4): p. 484-489.
Field, T.S., et al., Off-label use of novel anticoagulants for treatment of cerebral venous thrombosis: A Canadian survey. Int J Stroke, 2017. 12(9): p. Np16-np18.
Goktay, A.Y. and C. Senturk, Endovascular Treatment of Thrombosis and Embolism. Adv Exp Med Biol, 2017. 906: p. 195-213.
Goshgarian, C. and P.B. Gorelick, DVT Prevention in Stroke. Curr Neurol Neurosci Rep, 2017. 17(10): p. 81.
Khan, M.T., et al., Deep Vein Thrombosis in Acute Stroke - A Systemic Review of the Literature. Cureus, 2017. 9(12): p. e1982.
Kitagawa, T. and T. Kitahara, [Factor Xa Inhibitor for the Treatment of Cerebral Venous Thrombosis with Intracerebral Hemorrhage during Anticoagulation Therapy:A Case Report]. No Shinkei Geka, 2017. 45(11): p. 977-983.
Korathanakhun, P., et al., Comparison of the efficacy of fixed-dose enoxaparin and adjusted-dose unfractionated heparin in patients with cerebral venous thrombosis. Clin Neurol Neurosurg, 2017. 159: p. 50-54.
Kvint, S., J. Schuster, and M.A. Kumar, Neurosurgical applications of viscoelastic hemostatic assays. Neurosurg Focus, 2017. 43(5): p. E9.
Leschke, J.M., et al., Hemorrhagic Complications Associated with Ventriculostomy in Patients Undergoing Endovascular Treatment for Intracranial Aneurysms: A Single-Center Experience. Neurocrit Care, 2017. 27(1): p. 11-16.
Meyer, R.M., et al., Early venous thromboembolism chemoprophylaxis in combat-related penetrating brain injury. J Neurosurg, 2017. 126(4): p. 1047-1055.
Milling, T.J., Jr. and J. Frontera, Exploring indications for the Use of direct oral anticoagulants and the associated risks of major bleeding. Am J Manag Care, 2017. 23(4 Suppl): p. S67-s80.
Mühling, T., et al., Traveler's Diarrhea, vision abnormalities and unsteady gait in a young woman. Z Gastroenterol, 2017. 55(4): p. 379-382.
Nagasayi, S., et al., Rivaroxaban withdrawal and rebound hypercoagulability leading to upper extremity deep vein thrombosis: a case report. Age Ageing, 2017. 46(5): p. 870-871.
Perry, L.A., et al., Antithrombotic treatment after stroke due to intracerebral haemorrhage. Cochrane Database Syst Rev, 2017. 5(5): p. Cd012144.
Sacco, R.L., et al., Racial-Ethnic Disparities in Acute Stroke Care in the Florida-Puerto Rico Collaboration to Reduce Stroke Disparities Study. J Am Heart Assoc, 2017. 6(2).
Sandercock, P.A. and T.S. Leong, Low-molecular-weight heparins or heparinoids versus standard unfractionated heparin for acute ischaemic stroke. Cochrane Database Syst Rev, 2017. 4(4): p. Cd000119.
Saver, J.L., et al., Long-Term Outcomes of Patent Foramen Ovale Closure or Medical Therapy after Stroke. N Engl J Med, 2017. 377(11): p. 1022-1032.
Shu, X.J., et al., Effects of folic acid combined with vitamin B12 on DVT in patients with homocysteine cerebral infarction. Eur Rev Med Pharmacol Sci, 2017. 21(10): p. 2538-2544.
Silber, T., K. Schweinzer, and A. Str?lin, [Diagnostic workup and therapy of acute venous diseases]. Hautarzt, 2017. 68(8): p. 595-602.
Singer, A.J., et al., Management and Outcomes of Bleeding Events in Patients in the Emergency Department Taking Warfarin or a Non-Vitamin K Antagonist Oral Anticoagulant. J Emerg Med, 2017. 52(1): p. 1-7.e1.
?pinar, J. and L. ?pinarová, [Rivaroxaban in high-risk patients]. Vnitr Lek, 2017. 63(6): p. 424-430.
Sterne, J.A., et al., Oral anticoagulants for primary prevention, treatment and secondary prevention of venous thromboembolic disease, and for prevention of stroke in atrial fibrillation: systematic review, network meta-analysis and cost-effectiveness analysis. Health Technol Assess, 2017. 21(9): p. 1-386.
Tanabe, N., et al., Progressive Ischemic Stroke due to Thyroid Storm-Associated Cerebral Venous Thrombosis. Am J Case Rep, 2017. 18: p. 194-197.
Thomas, I., et al., Anticoagulation Therapy and NOACs in Heart Failure. Handb Exp Pharmacol, 2017. 243: p. 515-535.
Tomaselli, G.F., et al., 2017 ACC Expert Consensus Decision Pathway on Management of Bleeding in Patients on Oral Anticoagulants: A Report of the American College of Cardiology Task Force on Expert Consensus Decision Pathways. J Am Coll Cardiol, 2017. 70(24): p. 3042-3067.
Turner, D., et al., Recurrent brain ischaemia and deep vein thrombosis: the clot thickens. Pract Neurol, 2017. 17(5): p. 380-382.
Underhill, J., et al., The natural history and outcomes of line-associated upper extremity deep venous thromboses in critically ill patients. J Vasc Surg Venous Lymphat Disord, 2017. 5(5): p. 630-637.
Windecker, S., et al., Trial design: Rivaroxaban for the prevention of major cardiovascular events after transcatheter aortic valve replacement: Rationale and design of the GALILEO study. Am Heart J, 2017. 184: p. 81-87.
Yeon, S.J., et al., Purification of serine protease from polychaeta, Lumbrineris nipponica, and assessment of its fibrinolytic activity. In Vitro Cell Dev Biol Anim, 2017. 53(6): p. 494-501.
Zhang, Z.L., et al., [Clinical efficacy of rivaroxaban in prevention and treatment of postoperative deep vein thrombosis for severe traumatic brain injury]. Zhonghua Yi Xue Za Zhi, 2017. 97(45): p. 3558-3561.
Zuurbier, S.M. and J.M. Coutinho, Cerebral Venous Thrombosis. Adv Exp Med Biol, 2017. 906: p. 183-193.
Abou-Al-Shaar, H., et al., Cerebral venous sinus thrombosis after vestibular schwannoma surgery: a call for evidence-based management guidelines. Neurosurg Focus, 2018. 45(1): p. E4.
Al Rawahi, B., M. Almegren, and M. Carrier, The efficacy and safety of anticoagulation in cerebral vein thrombosis: A systematic review and meta-analysis. Thromb Res, 2018. 169: p. 135-139.
Alayad, E., S. Khairy, and A. Aloraidi, Apixaban-induced subdural bleeding: case presentation and literature review. BMJ Case Rep, 2018. 2018.
Algattas, H., et al., Systematic Review of Safety and Cost-Effectiveness of Venous Thromboembolism Prophylaxis Strategies in Patients Undergoing Craniotomy for Brain Tumor. Neurosurgery, 2018. 82(2): p. 142-154.
Artaza, T., et al., Efficacy and safety of anticoagulation in non-malignant portal vein thrombosis in patients with liver cirrhosis. Gastroenterol Hepatol, 2018. 41(10): p. 611-617.
Bedewy, A.M.L., et al., The Influence of CYP2C9 and VKORC1 Gene Polymorphisms on the Response to Warfarin in Egyptians. Indian J Hematol Blood Transfus, 2018. 34(2): p. 328-336.
Bravata, D.M., et al., Quality of Care for Veterans With Transient Ischemic Attack and Minor Stroke. JAMA Neurol, 2018. 75(4): p. 419-427.
Brenner, B., et al., Arterial Ischemic Events Are a Major Complication in Cancer Patients with Venous Thromboembolism. Am J Med, 2018. 131(9): p. 1095-1103.
Brunetti, V., et al., Wake-Up Right-Sided Hemiparesis and Dysarthria in a Heavy Snorer. Chest, 2018. 153(1): p. e13-e17.
Cai, H., et al., Pitfalls in the diagnosis and initial management of acute cerebral venous thrombosis. Rev Cardiovasc Med, 2018. 19(4): p. 129-133.
Casazza, G.C., et al., What Is the Safety and Efficacy of Chemical Venous Thromboembolism Prophylaxis Following Vestibular Schwannoma Surgery? Otol Neurotol, 2018. 39(2): p. e131-e136.
Chibbaro, S., et al., Evolution of Prophylaxis Protocols for Venous Thromboembolism in Neurosurgery: Results from a Prospective Comparative Study on Low-Molecular-Weight Heparin, Elastic Stockings, and Intermittent Pneumatic Compression Devices. World Neurosurg, 2018. 109: p. e510-e516.
Ciccone, M.M., et al., To Bleed or Not to Bleed: That is the Question. The Side Effects of Apixaban. Curr Drug Targets, 2018. 19(6): p. 581-584.
Cohen, A.T., et al., State of play and future direction with NOACs: An expert consensus. Vascul Pharmacol, 2018. 106: p. 9-21.
Deshpande, C.G., et al., Impact of medication adherence on risk of ischemic stroke, major bleeding and deep vein thrombosis in atrial fibrillation patients using novel oral anticoagulants. Curr Med Res Opin, 2018. 34(7): p. 1285-1292.
Di Lullo, L., et al., Safety and effectiveness of rivaroxaban and warfarin in moderate-to-advanced CKD: real world data. J Nephrol, 2018. 31(5): p. 751-756.
Dizon, M.A.M. and J.M. De Leon, Effectiveness of Initiating Deep Vein Thrombosis Prophylaxis in Patients With Stroke: An Integrative Review. J Neurosci Nurs, 2018. 50(5): p. 308-312.
Eggebrecht, L., et al., Intake of Vitamin K Antagonists and Worsening of Cardiac and Vascular Disease: Results From the Population-Based Gutenberg Health Study. J Am Heart Assoc, 2018. 7(17): p. e008650.
Erath, J.W. and S.H. Hohnloser, Anticoagulation in atrial fibrillation : Current evidence and guideline recommendations. Herz, 2018. 43(1): p. 2-10.
Gessler, F., et al., Risk factors governing the development of cerebral vein and dural sinus thrombosis after craniotomy in patients with intracranial tumors. J Neurosurg, 2018. 128(2): p. 373-379.
Ingrasciotta, Y., et al., Pharmacokinetics of new oral anticoagulants: implications for use in routine care. Expert Opin Drug Metab Toxicol, 2018. 14(10): p. 1057-1069.
Khan, N.R., et al., Chemical venous thromboembolism prophylaxis in neurosurgical patients: an updated systematic review and meta-analysis. J Neurosurg, 2018. 129(4): p. 906-915.
Kumar, S., et al., The Role of Clinical Variables and VKORC1 Polymorphism in Efficacy and Stability of Acenocoumarol in Neurological Patients. J Neurosci Rural Pract, 2018. 9(2): p. 186-192.
Lamsam, L., et al., Intracranial Hemorrhage in Deep Vein Thrombosis/Pulmonary Embolus Patients Without Atrial Fibrillation. Stroke, 2018. 49(8): p. 1866-1871.
Lazar, H.L., Strokes are the achilles heel of LVAD therapy. J Card Surg, 2018. 33(9): p. 584.
Lin, R.J., D.L. Green, and G.L. Shah, Therapeutic Anticoagulation in Patients with Primary Brain Tumors or Secondary Brain Metastasis. Oncologist, 2018. 23(4): p. 468-473.
Liu, Y., et al., [Diagnosis and treatment of five neonatal cerebral venous sinus thrombosis]. Zhonghua Er Ke Za Zhi, 2018. 56(10): p. 765-768.
Maekawa, K., et al., Multiple Cerebral Infarctions Due to Patent Foramen Ovale in a Patient with Eosinophilic Granulomatosis with Polyangiitis. J Stroke Cerebrovasc Dis, 2018. 27(6): p. e92-e94.
Makam, R.C.P., et al., Efficacy and safety of direct oral anticoagulants approved for cardiovascular indications: Systematic review and meta-analysis. PLoS One, 2018. 13(5): p. e0197583.
Marchioni, M., et al., Perioperative major acute cardiovascular events after 180-W GreenLight laser photoselective vaporization of the prostate. Int Urol Nephrol, 2018. 50(11): p. 1955-1962.
Mc, L.K. and A.H. James, Diagnosis and Management of VTE in Pregnancy. Clin Obstet Gynecol, 2018. 61(2): p. 206-218.
Mendes, P.D., et al., The Dilemma of Anticoagulating Patients with Cerebral Venous Thrombosis Who Underwent Decompressive Craniectomy. World Neurosurg, 2018. 114: p. 168-171.
Ohashi, Y., et al., Venous thromboembolism in patients with cancer: design and rationale of a multicentre, prospective registry (Cancer-VTE Registry). BMJ Open, 2018. 8(5): p. e018910.
Olivera, P., et al., Tromboc@t Working Group recommendations for management in patients receiving direct oral anticoagulants. Med Clin (Barc), 2018. 151(5): p. 210.e1-210.e13.
Oung, A.B., Edoxaban (Savaysa) for the Prevention of Thromboembolic Events. Am Fam Physician, 2018. 97(8): p. 529-530.
Papaxoinis, G., et al., Predictive factors of thromboembolic complications in patients with esophagogatric adenocarcinoma undergoing preoperative chemotherapy. Acta Oncol, 2018. 57(6): p. 790-798.
Qureshi, A.I., et al., Prolonged Microcatheter-Based Local Thrombolytic Infusion as a Salvage Treatment After Failed Endovascular Treatment for Cerebral Venous Thrombosis: A Multicenter Experience. Neurocrit Care, 2018. 29(1): p. 54-61.
Rashad, S., et al., Early BBB breakdown and subacute inflammasome activation and pyroptosis as a result of cerebral venous thrombosis. Brain Res, 2018. 1699: p. 54-68.
Rath, S., et al., New-onset headaches secondary to spontaneous intracranial hypotension. BMJ Case Rep, 2018. 2018.
R?hrig, G. and G. Kolb, [Thromboembolism prophylaxis in old age]. Z Gerontol Geriatr, 2018. 51(3): p. 349-363.
Seifi, A., et al., Pulmonary embolism in severe traumatic brain injury. J Clin Neurosci, 2018. 57: p. 46-50.
Senders, J.T., et al., Venous thromboembolism and intracranial hemorrhage after craniotomy for primary malignant brain tumors: a National Surgical Quality Improvement Program analysis. J Neurooncol, 2018. 136(1): p. 135-145.
Tao, J., E.N. Bukanova, and S. Akhtar, Safety of 4-factor prothrombin complex concentrate (4F-PCC) for emergent reversal of factor Xa inhibitors. J Intensive Care, 2018. 6: p. 34.
Van Dusen, R., Discussion of "Protocolized warfarin reversal with 4-factor prothrombin complex concentrate versus 3-factor prothrombin complex concentrate with recombinant factor VIIa". Am J Surg, 2018. 215(5): p. 780-781.
Wangqin, R., et al., International Comparison of Patient Characteristics and Quality of Care for Ischemic Stroke: Analysis of the China National Stroke Registry and the American Heart Association Get With The Guidelines--Stroke Program. J Am Heart Assoc, 2018. 7(20): p. e010623.
Zbigniew, K., et al., Safety of New Oral Anticoagulants for Patients with Chronic Kidney Disease. Curr Pharm Des, 2018. 24(38): p. 4505-4510.
Zhang, D., et al., Cerebral Venous Thrombosis in Spontaneous Intracranial Hypotension: A Report on 4 Cases and a Review of the Literature. Headache, 2018. 58(8): p. 1244-1255.
Zheng, H., et al., A rare case of deep cerebral venous thrombosis secondary to traumatic epidural hematoma: Case report. Medicine (Baltimore), 2018. 97(36): p. e11587.
Abdalla, A.O., et al., A Case of Cerebral Venous Sinus Thrombosis Presenting During Relapse of Ulcerative Colitis. Am J Case Rep, 2019. 20: p. 419-422.
Al-Jundi, M., et al., Isolated cortical venous thrombosis after fetal demise. BMJ Case Rep, 2019. 12(4).
Amemiya, T., et al., Usefulness of Oral Xa Inhibitor for Management of Ischemic Stroke Associated with Thrombosis in the Pulmonary Vein Stump after Lung Resection. J Stroke Cerebrovasc Dis, 2019. 28(11): p. 104321.
Arcadi, F.A., et al., New versus Old Oral Anticoagulants: How Can We Set the Scale Needle? Considerations on a Case Report. Medicina (Kaunas), 2019. 55(3).
Bose, G., et al., Direct oral anticoagulants in treatment of cerebral venous thrombosis: a systematic review protocol. Syst Rev, 2019. 8(1): p. 99.
Cho, S.M., et al., Reversal and Resumption of Antithrombotic Therapy in LVAD-Associated Intracranial Hemorrhage. Ann Thorac Surg, 2019. 108(1): p. 52-58.
Cooray, C., et al., Safety and Outcome of Intravenous Thrombolysis in Stroke Patients on Prophylactic Doses of Low Molecular Weight Heparins at Stroke Onset. Stroke, 2019. 50(5): p. 1149-1155.
Divito, A., et al., Use of Anticoagulation Agents After Traumatic Intracranial Hemorrhage. World Neurosurg, 2019. 123: p. e25-e30.
Farr, S., et al., Risks, Benefits, and the Optimal Time to Resume Deep Vein Thrombosis Prophylaxis in Patients with Intracranial Hemorrhage. Cureus, 2019. 11(10): p. e5827.
Ferro, J.M., et al., Safety and Efficacy of Dabigatran Etexilate vs Dose-Adjusted Warfarin in Patients With Cerebral Venous Thrombosis: A Randomized Clinical Trial. JAMA Neurol, 2019. 76(12): p. 1457-1465.
Gavri Beker, A., et al., [PEDIATRIC VENOUS THROMBOEMBOLISM - A COHORT STUDY IN A TERTIARY CENTER]. Harefuah, 2019. 158(3): p. 187-191.
Greenberg, B., et al., Association of Rivaroxaban With Thromboembolic Events in Patients With Heart Failure, Coronary Disease, and Sinus Rhythm: A Post Hoc Analysis of the COMMANDER HF Trial. JAMA Cardiol, 2019. 4(6): p. 515-523.
Hargrove, K.L., et al., Surveillance Ultrasound in the Neuro Intensive Care Unit: Time to Deep Vein Thrombosis Diagnosis. Neurocrit Care, 2019. 30(3): p. 645-651.
Hattori, A., et al., Risk factor analysis of cerebral infarction and clinicopathological characteristics of left upper pulmonary vein stump thrombus after lobectomy. Gen Thorac Cardiovasc Surg, 2019. 67(2): p. 247-253.
Hirsh, J., J.W. Eikelboom, and N.C. Chan, Fifty years of research on antithrombotic therapy: Achievements and disappointments. Eur J Intern Med, 2019. 70: p. 1-7.
Ianosi, B., et al., Early thrombosis prophylaxis with enoxaparin is not associated with hematoma expansion in patients with spontaneous intracerebral hemorrhage. Eur J Neurol, 2019. 26(2): p. 333-341.
Jang, B.M., et al., Factors related to inappropriate edoxaban use. J Clin Pharm Ther, 2019. 44(5): p. 760-767.
Kalani, C., et al., Evaluation of the efficacy of direct oral anticoagulants (DOACs) in comparison to warfarin in morbidly obese patients. Hosp Pract (1995), 2019. 47(4): p. 181-185.
Kato, Y., et al., [Anticoagulation Therapy for Prevention of Acute Pulmonary Thromboembolism in Patients with Intracerebral Hemorrhage in Acute Phase]. No Shinkei Geka, 2019. 47(2): p. 199-204.
Lee, J.H., et al., A Retrospective Study on Efficacy and Safety of Rivaroxaban and Dalteparin for Long-Term Treatment of Venous Thromboembolism in Patients with Lung Cancer. Respiration, 2019. 98(3): p. 203-211.
Lewis, W., et al., Transvenous Endovascular Recanalization for Cerebral Venous Thrombosis: A Systematic Review and Meta-Analysis. World Neurosurg, 2019. 130: p. 341-350.
Morinaga, Y., et al., Revascularization for In-Hospital Acute Ischemic Stroke After Video-Assisted Thoracic Surgery: Report of 2 Cases and Literature Review. World Neurosurg, 2019. 129: p. 28-33.
Novotny, V., et al., Short-Term Outcome and In-Hospital Complications After Acute Cerebral Infarcts in Multiple Arterial Territories. Stroke, 2019. 50(12): p. 3625-3627.
Rao, H.Y., et al., [Clinical analysis of cerebral venous sinus thrombosis in six children]. Zhonghua Er Ke Za Zhi, 2019. 57(4): p. 277-280.
Rinaldo, L., et al., Venous thromboembolic events in patients undergoing craniotomy for tumor resection: incidence, predictors, and review of literature. J Neurosurg, 2019. 132(1): p. 10-21.
Sakamoto, Y., et al., Safety of Anticoagulant Therapy Including Direct Oral Anticoagulants in Patients With Acute Spontaneous Intracerebral Hemorrhage. Circ J, 2019. 83(2): p. 441-446.
Santos, A.P., J.M. Rodriguez, and G. Berry, Apixaban-induced haematoma causing small bowel intussusception. BMJ Case Rep, 2019. 12(10).
Sasso, R. and D.C. Rockey, Controversies in anticoagulation therapy in patients with cirrhosis. Curr Opin Gastroenterol, 2019. 35(3): p. 161-167.
Shoji, M.K., et al., Nonbacterial Thrombotic Endocarditis Due to Primary Gallbladder Malignancy with Recurrent Stroke Despite Anticoagulation: Case Report and Literature Review. J Gen Intern Med, 2019. 34(9): p. 1934-1940.
Siddiqui, F.M., et al., Endovascular Thrombolysis or Thrombectomy for Cerebral Venous Thrombosis: Study of Nationwide Inpatient Sample 2004-2014. J Stroke Cerebrovasc Dis, 2019. 28(6): p. 1440-1447.
Suda, S., et al., Multicenter Prospective Analysis of Stroke Patients Taking Oral Anticoagulants: The PASTA Registry - Study Design and Characteristics. J Stroke Cerebrovasc Dis, 2019. 28(12): p. 104456.
Yoon, H.J., et al., Very late unusual thrombosis of the remnant pulmonary vasculatures after lung resection complicated by embolic events. J Cardiothorac Surg, 2019. 14(1): p. 196.
Zhang, W. and P.X. Zhang, [Analysis of prophylactic effect of extended-duration anticoagulant drugs in elderly patients undergoing hip fracture]. Beijing Da Xue Xue Bao Yi Xue Ban, 2019. 51(3): p. 501-504.
Ajmeri, A.N., et al., Treating Venous Thromboembolism Post Intracranial Hemorrhage: A Case Report. Cureus, 2020. 12(1): p. e6746.
Aldiwani, H., et al., Recurrent Stroke Due to Pulmonary Vein Thrombosis in a Patient with Metastatic Lung Adenocarcinoma. Am J Case Rep, 2020. 21: p. e923554.
Balabhadra, S., et al., Association of Inferior Vena Cava Filter Placement With Rates of Pulmonary Embolism in Patients With Cancer and Acute Lower Extremity Deep Venous Thrombosis. JAMA Netw Open, 2020. 3(7): p. e2011079.
Barco, S., et al., Enoxaparin for primary thromboprophylaxis in ambulatory patients with coronavirus disease-2019 (the OVID study): a structured summary of a study protocol for a randomized controlled trial. Trials, 2020. 21(1): p. 770.
Basic-Jukic, N., V. Furic-Cunko, and I. Juric, Novel Oral Anticoagulants in Renal Transplant Recipients: A Retrospective Cohort Study. Pril (Makedon Akad Nauk Umet Odd Med Nauki), 2020. 41(2): p. 49-55.
Beiswenger, A.C., et al., Midterm outcomes in patients with upper extremity deep vein thrombosis. J Vasc Surg Venous Lymphat Disord, 2020. 8(6): p. 930-938.e2.
Benger, M., et al., Intracerebral haemorrhage and COVID-19: Clinical characteristics from a case series. Brain Behav Immun, 2020. 88: p. 940-944.
Brailovsky, Y., et al., In-hospital outcomes of catheter-directed thrombolysis versus anticoagulation in cancer patients with proximal deep venous thrombosis. J Vasc Surg Venous Lymphat Disord, 2020. 8(4): p. 538-544.e3.
Chiasakul, T. and K.A. Bauer, Thrombolytic therapy in acute venous thromboembolism. Hematology Am Soc Hematol Educ Program, 2020. 2020(1): p. 612-618.
Cooper, I.D., et al., Relationships between hyperinsulinaemia, magnesium, vitamin D, thrombosis and COVID-19: rationale for clinical management. Open Heart, 2020. 7(2).
Cornell, R.F., et al., Primary prevention of venous thromboembolism with apixaban for multiple myeloma patients receiving immunomodulatory agents. Br J Haematol, 2020. 190(4): p. 555-561.
Dawson, T., et al., Correcting Inappropriate Prescribing of Direct Oral Anticoagulants: A Population Health Approach. J Am Heart Assoc, 2020. 9(22): p. e016949.
Dhulipala, V.R., et al., Thrombus in Transit: Extract or Dissolve? Cureus, 2020. 12(8): p. e9550.
Di Stefano, V., et al., Paradoxical embolism through a patent foramen ovale from central venous catheter thrombosis: A potential cause of stroke. J Neurol Sci, 2020. 414: p. 116820.
Elmi, G., et al., Calf deep vein thrombosis: frequency, therapeutic management, early outcomes and all-causes mortality in a cohort of hospitalized patients. Int Angiol, 2020. 39(6): p. 467-476.
Erdinc, B. and J.S. Raina, Spontaneous Retroperitoneal Bleed Coincided With Massive Acute Deep Vein Thrombosis as Initial Presentation of COVID-19. Cureus, 2020. 12(8): p. e9772.
Fara, M.G., et al., Macrothrombosis and stroke in patients with mild Covid-19 infection. J Thromb Haemost, 2020. 18(8): p. 2031-2033.
Geraldini, F., et al., Predictors of deep-vein thrombosis in subarachnoid hemorrhage: a retrospective analysis. Acta Neurochir (Wien), 2020. 162(9): p. 2295-2301.
Giakoumettis, D., et al., Antithrombotics in intracerebral hemorrhage in the era of novel agents and antidotes: A review. J Popul Ther Clin Pharmacol, 2020. 27(2): p. e1-e18.
Gilsdorf, C.B. and H.E. Davis, Sequelae of Anticoagulant Therapy in a Patient with History of Pulmonary Malignancy: A Case Report. Clin Pract Cases Emerg Med, 2020. 4(4): p. 564-568.
Hoster, C.H., et al., Catheter-Directed Thrombectomy for Pulmonary Embolism in the Setting of Acute Stroke. Cureus, 2020. 12(8): p. e9874.
Iyengar, S., et al., Update and Review of Bleeding Considerations in Dermatologic Surgery: Anticoagulants and Antiplatelets. Dermatol Surg, 2020. 46(2): p. 192-201.
Jin, C., et al., Rapidly progressive cognitive impairment: an unusual presentation of cerebral venous thrombosis caused by JAK2 V617F-positive primary myelofibrosis: A case report. Medicine (Baltimore), 2020. 99(34): p. e21757.
Klein, D.E., et al., Cerebral venous thrombosis: A typical presentation of COVID-19 in the young. J Stroke Cerebrovasc Dis, 2020. 29(8): p. 104989.
Komori, M., et al., Apixaban therapy in a pregnant woman with heparin-induced thrombocytopenia and venous thromboembolic events caused by congenital antithrombin deficiency: A case report. Case Rep Womens Health, 2020. 27: p. e00200.
Kronbichler, A., et al., Comorbidities in ANCA-associated vasculitis. Rheumatology (Oxford), 2020. 59(Suppl 3): p. iii79-iii83.
Landy, D.C., et al., Stratifying Venous Thromboembolism Risk in Arthroplasty: Do High-Risk Patients Exist? J Arthroplasty, 2020. 35(5): p. 1390-1396.
Langenbruch, L., et al., Clinically relevant interaction of rivaroxaban and valproic acid - A case report. Seizure, 2020. 80: p. 46-47.
Lim, E.Y.T., et al., Acute subdural haemorrhage complicating cerebral venous thrombosis in a patient with protein C deficiency. BMJ Case Rep, 2020. 13(11).
Lodziński, P., et al., Trends in antithrombotic management of patients with atrial fibrillation. A report from the Polish part of the EURObservational Research Programme - Atrial Fibrillation General Long-Term Registry. Pol Arch Intern Med, 2020. 130(3): p. 196-205.
Mathukumalli, N.L., et al., Clinicoradiological Profile of Superficial Middle Cerebral Vein Thrombosis. Neurol India, 2020. 68(2): p. 373-377.
Merchan, C., et al., High-Dose 4-Factor Prothrombin Complex Concentrate for Warfarin-Induced Intracranial Hemorrhage. Neurohospitalist, 2020. 10(1): p. 16-21.
Murtaza, G., et al., Warfarin vs non-vitamin K oral anticoagulants for left atrial appendage thrombus: A meta-analysis. J Cardiovasc Electrophysiol, 2020. 31(7): p. 1822-1827.
Ntantos, D., et al., Spontaneous Epidural Hematomas due to Cerebral Venous Thrombosis in a Patient with Immune Thrombocytopenic Purpura. J Stroke Cerebrovasc Dis, 2020. 29(11): p. 105244.
Nwajei, F., et al., Cerebral Venous Sinus Thromboses in Patients with SARS-CoV-2 Infection: Three Cases and a Review of the Literature. J Stroke Cerebrovasc Dis, 2020. 29(12): p. 105412.
Ohashi, I., et al., Ischemic Stroke with Protein S Deficiency Treated by Apixaban. J Stroke Cerebrovasc Dis, 2020. 29(4): p. 104608.
Paciaroni, M., et al., PREvention of VENous Thromboembolism in Hemorrhagic Stroke Patients - PREVENTIHS Study: A Randomized Controlled Trial and a Systematic Review and Meta-Analysis. Eur Neurol, 2020. 83(6): p. 566-575.
Pan, X., et al., Safety of Prophylactic Heparin in the Prevention of Venous Thromboembolism After Spontaneous Intracerebral Hemorrhage: A Meta-analysis. J Neurol Surg A Cent Eur Neurosurg, 2020. 81(3): p. 253-260.
Patel, B.P. and J. Jakob, A Rare Case of Simultaneous Evans Syndrome and Primary Antiphospholipid Syndrome. Cureus, 2020. 12(2): p. e6845.
Patel, S.D., et al., Malignant Cerebral Ischemia in A COVID-19 Infected Patient: Case Review and Histopathological Findings. J Stroke Cerebrovasc Dis, 2020. 29(11): p. 105231.
Perales, I.J., et al., Rivaroxaban Versus Warfarin for Stroke Prevention and Venous Thromboembolism Treatment in Extreme Obesity and High Body Weight. Ann Pharmacother, 2020. 54(4): p. 344-350.
Pinto, M.J., et al., Cerebral Venous Thrombosis in Hematological Malignancy: Balancing the Risks. J Stroke Cerebrovasc Dis, 2020. 29(4): p. 104683.
Prandoni, P., Is there a link between venous and arterial thrombosis? A reappraisal. Intern Emerg Med, 2020. 15(1): p. 33-36.
Pujol, C., et al., Direct oral anticoagulants in adults with congenital heart disease - a single centre study. Int J Cardiol, 2020. 300: p. 127-131.
Re, L.G., B. Bassola, and M. Lusignani, [Effectiveness and safety of non-pharmacological interventions for the prevention of venous thromboembolism in stroke patients: an overview of systematic reviews]. Prof Inferm, 2020. 73(3): p. 153-162.
Suarez, M.G., et al., Hypercoagulability in Cushing Syndrome, Prevalence of Thrombotic Events: A Large, Single-Center, Retrospective Study. J Endocr Soc, 2020. 4(2): p. bvz033.
Tu, T.M., et al., Cerebral Venous Thrombosis in Patients with COVID-19 Infection: a Case Series and Systematic Review. J Stroke Cerebrovasc Dis, 2020. 29(12): p. 105379.
Ulivi, L., et al., Cerebral venous thrombosis: a practical guide. Pract Neurol, 2020. 20(5): p. 356-367.
Vanstraelen, S., J. Vandenbrande, and A. Yilmaz, Drug Thrombus Resulting in Superior Vena Cava Syndrome: A Case Report. J Crit Care Med (Targu Mures), 2020. 6(2): p. 115-119.
Watson, R.A., et al., Anti-coagulant and anti-platelet therapy in the COVID-19 patient: a best practices quality initiative across a large health system. Hosp Pract (1995), 2020. 48(4): p. 169-179.
Ye, Y., et al., Short-Term and Long-Term Safety and Efficacy of Treatment of Acute Ischemic Stroke with Low-Molecular-Weight Heparin: Meta-Analysis of 19 Randomized Controlled Trials. World Neurosurg, 2020. 141: p. e26-e41.
Yeo, L.L., et al., Deep Cerebral Venous Thrombosis Treatment : Endovascular Case using Aspiration and Review of the Various Treatment Modalities. Clin Neuroradiol, 2020. 30(4): p. 661-670.
Yuen, H.L.A., et al., Venous thromboembolism in primary central nervous system lymphoma during frontline chemoimmunotherapy. Res Pract Thromb Haemost, 2020. 4(6): p. 997-1003.
Zhong, Z., et al., Sequential Release Platform of Heparin and Urokinase with Dual Physical (NIR-II and Bubbles) Assistance for Deep Venous Thrombosis. ACS Biomater Sci Eng, 2020. 6(12): p. 6790-6799.
Zhou, Y., et al., Dabigatran-induced esophagitis: A case report. Medicine (Baltimore), 2020. 99(17): p. e19890.
Zhu, X., et al., Stratification of venous thromboembolism risk in stroke patients by Caprini score. Ann Palliat Med, 2020. 9(3): p. 631-636.
Aguilar, F., et al., Off-label direct oral anticoagulants dosing in atrial fibrillation and venous thromboembolism is associated with higher mortality. Expert Rev Cardiovasc Ther, 2021. 19(12): p. 1119-1126.
Akhtar, W., et al., SARS-CoV-2 and ECMO: early results and experience. Indian J Thorac Cardiovasc Surg, 2021. 37(1): p. 53-60.
Alavi-Naini, R., et al., Spontaneous Multiple Haematomas in a Patient with Severe COVID-19 Fully Recovered with a Conservative Approach. Prague Med Rep, 2021. 122(4): p. 300-307.
Ashton, V., S. Kerolus-Georgi, and K.T. Moore, The Pharmacology, Efficacy, and Safety of Rivaroxaban in Renally Impaired Patient Populations. J Clin Pharmacol, 2021. 61(8): p. 1010-1026.
Ashton, V., L. Mudarris, and K.T. Moore, The Pharmacology, Efficacy, and Safety of Rivaroxaban in Obese Patient Populations. Am J Cardiovasc Drugs, 2021. 21(3): p. 283-297.
Becattini, C., L.A. Cimini, and M. Carrier, Challenging anticoagulation cases: A case of pulmonary embolism shortly after spontaneous brain bleeding. Thromb Res, 2021. 200: p. 41-47.
Bell, J.S., et al., Comparison of the Safety of Prophylactic Anticoagulants After Intracranial Surgery. Neurosurgery, 2021. 89(3): p. 527-536.
Bose, G., et al., Direct oral anticoagulants in treatment of cerebral venous thrombosis: a systematic review. BMJ Open, 2021. 11(2): p. e040212.
Bowden, S., et al., Ten-year trends in iliofemoral deep vein thrombosis treatment and referral pathways. Vascular, 2021. 29(5): p. 751-761.
Cai, Q., X. Zhang, and H. Chen, Patients with venous thromboembolism after spontaneous intracerebral hemorrhage: a review. Thromb J, 2021. 19(1): p. 93.
Cardoso, E.R., et al., Superficial Cerebral Venous Thrombosis and Intracerebral Hematoma in a 48-Year-Old Man with SARS-CoV-2 Infection: A Case Report. Am J Case Rep, 2021. 22: p. e927011.
Castro, R.A. and W.H. Frishman, Thrombotic Complications of COVID-19 Infection: A Review. Cardiol Rev, 2021. 29(1): p. 43-47.
Chan, Y.H., et al., Clinical Outcomes in Atrial Fibrillation Patients With a History of Cancer Treated With Non-Vitamin K Antagonist Oral Anticoagulants: A Nationwide Cohort Study. Stroke, 2021. 52(10): p. 3132-3141.
Chen, L., et al., Rivaroxaban triggered multifocal intratumoral hemorrhage of the cabozantinib-treated diffuse brain metastases: A case report and review of literature. Open Med (Wars), 2021. 16(1): p. 618-623.
Chu, Q., et al., Venous Thromboembolism in ICU Patients with Intracerebral Hemorrhage: Risk Factors and the Prognosis After Anticoagulation Therapy. Int J Gen Med, 2021. 14: p. 5397-5404.
Cohen, O., S. Pegoraro, and W. Ageno, Cerebral venous thrombosis. Minerva Med, 2021. 112(6): p. 755-766.
Dakson, A., et al., A nationwide prospective multicenter study of external ventricular drainage: accuracy, safety, and related complications. J Neurosurg, 2021: p. 1-9.
De Michele, M., et al., Malignant cerebral infarction after ChAdOx1 nCov-19 vaccination: a catastrophic variant of vaccine-induced immune thrombotic thrombocytopenia. Nat Commun, 2021. 12(1): p. 4663.
Demir, S., et al., Antiphospholipid patterns predict risk of thrombosis in systemic lupus erythematosus. Rheumatology (Oxford), 2021. 60(8): p. 3770-3777.
Desai, P.V., et al., Neurological Complications of Pulmonary Embolism: a Literature Review. Curr Neurol Neurosci Rep, 2021. 21(10): p. 59.
Enescu, C.D., et al., A Diagnostic Dilemma: Catastrophic or Seronegative Antiphospholipid Syndrome. Cureus, 2021. 13(10): p. e18745.
Ferrante, E., et al., Cerebral venous thrombosis in spontaneous intracranial hypotension: A report of 8 cases and review of the literature. J Neurol Sci, 2021. 425: p. 117467.
Gangat, N., et al., Cerebral venous thrombosis and myeloproliferative neoplasms: A three-center study of 74 consecutive cases. Am J Hematol, 2021. 96(12): p. 1580-1586.
Gardener, H., et al., Adherence to Acute Care Measures Affects Mortality in Patients with Ischemic Stroke: The Florida Stroke Registry. J Stroke Cerebrovasc Dis, 2021. 30(3): p. 105586.
Gaye, N.M., et al., Cerebral venous thrombosis in a sub-saharan African country: A preliminary monocentric study of a 70 case series at the neurology department of Fann teaching hospital in Dakar?-?Senegal. Rev Neurol (Paris), 2021. 177(6): p. 670-675.
Gervaso, L., H. Dave, and A.A. Khorana, Venous and Arterial Thromboembolism in Patients With Cancer: JACC: CardioOncology State-of-the-Art Review. JACC CardioOncol, 2021. 3(2): p. 173-190.
Giles, J.A., V.K.S. Balasetti, and A.R. Zazulia, Non-Vitamin K Antagonist Oral Anticoagulants for the Treatment of Cerebral Venous Sinus Thrombosis: a Retrospective, Matched Cohort Analysis. Neurocrit Care, 2021. 35(3): p. 783-788.
Gupta, S., et al., Glasgow Coma Scale ≤ 12 at Admission is a Predictor of Poor Functional Outcome (mRS 2-6) at One Year in Patients with Cerebral Venous Thrombosis. J Stroke Cerebrovasc Dis, 2021. 30(7): p. 105811.
Hacker, E., et al., The utility of routine head CT for hemorrhage surveillance in post-craniotomy patients undergoing anticoagulation for venous thromboembolism. J Clin Neurosci, 2021. 85: p. 78-83.
Hornestam, B., et al., Atrial fibrillation and risk of venous thromboembolism: a Swedish Nationwide Registry Study. Europace, 2021. 23(12): p. 1913-1921.
Iida, K., et al., [Multiple cerebral infarctions in the deep perforator regions in a case of idiopathic hypereosinophilic syndrome]. Rinsho Shinkeigaku, 2021. 61(5): p. 319-324.
Kajy, M., A. Mathew, and P. Ramappa, Treatment Failures of Direct Oral Anticoagulants. Am J Ther, 2021. 28(1): p. e87-e95.
Kanaan, D.M., et al., Evaluation of Prescribing Practices and Outcomes Using Direct-acting Oral Anticoagulants After Cardiac Surgery. Clin Ther, 2021. 43(6): p. e209-e216.
Kananeh, M.F., et al., Ultra-Early Venous Thromboembolism (VTE) Prophylaxis in Spontaneous Intracerebral Hemorrhage (sICH). J Stroke Cerebrovasc Dis, 2021. 30(2): p. 105476.
Kaur, S., et al., The looming storm: Blood and cytokines in COVID-19. Blood Rev, 2021. 46: p. 100743.
Kochubey, M.S., et al., Thrombotic complications of superficial endovenous ablation: a contemporary review of thermal and non-thermal techniques. J Cardiovasc Surg (Torino), 2021. 62(5): p. 420-426.
Kole, M.J., et al., Low-Dose Intravenous Heparin Infusion After Aneurysmal Subarachnoid Hemorrhage is Associated With Decreased Risk of Delayed Neurological Deficit and Cerebral Infarction. Neurosurgery, 2021. 88(3): p. 523-530.
Labbé, B.M., P.L. Harvey-Michaud, and A. Lafleur, A 59-year-old man with persistent fever, aphasia and leg pain. Cmaj, 2021. 193(15): p. E517-e520.
Lakhter, V., et al., Predictors of intracranial hemorrhage in patients treated with catheter-directed thrombolysis for deep vein thrombosis. J Vasc Surg Venous Lymphat Disord, 2021. 9(3): p. 627-634.e2.
Lang, C.N., et al., Intracerebral Hemorrhage in COVID-19 Patients with Pulmonary Failure: A Propensity Score-Matched Registry Study. Neurocrit Care, 2021. 34(3): p. 739-747.
Liang, F., et al., Characteristics and risk factors of deep vein thrombosis in hemiplegic, healthy and bilateral limbs of hemiplegic patients: a 10-year retrospective study. J Thromb Thrombolysis, 2021. 51(3): p. 798-804.
Lim, W., et al., A Difficult and Rare Case of Warfarin Refractory Antiphospholipid Syndrome Presenting With Catastrophic Antiphospholipid Syndrome Complicated by Gastrointestinal Bleeding. Cureus, 2021. 13(8): p. e17106.
Lin, P.Y., Y.C. Chen, and Y.T. Sun, Cerebral Venous Thrombosis Mimicking Acute Ischemic Stroke in the Emergency Assessment of Thrombolysis Eligibility: Learning from a Misdiagnosed Case. Acta Neurol Taiwan, 2021. 30(4): p. 155-161.
Lo, M.Y., et al., A rare complication of cerebral venous thrombosis during simple percutaneous coronary intervention: A case report. Medicine (Baltimore), 2021. 100(4): p. e24008.
Lopez-Ruz, S., M. Barca-Hernando, and L. Jara-Palomares, Deep vein thrombosis and brain metastases. Case report and systematic review. Thromb Res, 2021. 197: p. 195-201.
Ma, A., et al., Stroke and Thromboprophylaxis in the Era of COVID-19. J Stroke Cerebrovasc Dis, 2021. 30(1): p. 105392.
Mainbourg, S., et al., Twice- or Once-Daily Dosing of Direct Oral Anticoagulants, a systematic review and meta-analysis. Thromb Res, 2021. 197: p. 24-32.
Matus-Mayorga, R., et al., Risk factors for ischemic antiphospholipid syndrome: A case-control study. Clin Neurol Neurosurg, 2021. 202: p. 106492.
Meinig, R., et al., Partial warfarin reversal prior to hip fracture surgical intervention in geriatric trauma patients effects on blood loss and transfusions. J Clin Orthop Trauma, 2021. 14: p. 45-51.
Melmed, K.R., et al., Respiratory and Blood Stream Infections are Associated with Subsequent Venous Thromboembolism After Primary Intracerebral Hemorrhage. Neurocrit Care, 2021. 34(1): p. 85-91.
Menichelli, D., et al., Direct oral anticoagulants and advanced liver disease: A systematic review and meta-analysis. Eur J Clin Invest, 2021. 51(3): p. e13397.
Millar, K.P., et al., Multiple systemic paradoxical embolisation of a lower limb deep vein thrombosis due to interatrial septal puncture: a rare complication of left atrial appendage occlusion. BMJ Case Rep, 2021. 14(8).
Mohammedin, A.S., et al., Assessment of Cerebrovascular Accident and Transient Ischemic Attack Risk Factors in Elderly vs. Non-Elderly Patients at a Tertiary Care Hospital in Eastern Province, Saudi Arabia. Cureus, 2021. 13(9): p. e18391.
Oh, H.J., et al., The risk of gastrointestinal hemorrhage with non-vitamin K antagonist oral anticoagulants: A network meta-analysis. Medicine (Baltimore), 2021. 100(11): p. e25216.
Qian, C., et al., Early vs. late enoxaparin for the prevention of venous thromboembolism in patients with ICH: A double blind placebo controlled multicenter study. Clin Neurol Neurosurg, 2021. 202: p. 106534.
Reininger, K.A., et al., A retrospective analysis of the safety and efficacy of apixaban use after lung transplant. Clin Transplant, 2021. 35(7): p. e14327.
Schneck, M.J., Neurologic complications of venous thromboembolism. Handb Clin Neurol, 2021. 177: p. 261-267.
Shah, H., et al., Case Report: Multiple Strokes and Digital Ischemia in a Young COVID-19 Patient. Am J Trop Med Hyg, 2021. 104(1): p. 60-62.
Song, H., et al., Low-molecular-weight heparin reduces the formation of lower limb deep venous thrombosis in patients with hypertensive intracerebral hemorrhage. Am J Transl Res, 2021. 13(9): p. 10509-10516.
Spurgeon, L. and S. Ispoglou, Non-bacterial thrombotic endocarditis in pancreatic cancer and other high-risk malignancies: the case for prophylactic treatment. Oxf Med Case Reports, 2021. 2021(11): p. omab110.
Tamura, Y., et al., Treatment with a Direct Oral Anticoagulant for Nonbacterial Thrombotic Endocarditis. Intern Med, 2021. 60(12): p. 1881-1885.
Thirunavu, V., et al., Unfractionated Heparin TID Dosing Regimen Is Associated With a Lower Rate of Pulmonary Embolism When Compared With BID Dosing in Patients Undergoing Craniotomy. World Neurosurg, 2021. 153: p. e147-e152.
Tomerak, S., et al., Systemic inflammation in COVID-19 patients may induce various types of venous and arterial thrombosis: A systematic review. Scand J Immunol, 2021. 94(5): p. e13097.
V?c?ra?, V., et al., Multiple strokes and cerebral microangiopathy in a patient with Churg-Strauss syndrome. Med Pharm Rep, 2021. 94(1): p. 121-124.
Vegunta, R., et al., Diagnosis of Stroke on Neuroimaging of COVID-19 Patients in Coma: A Case Series. Cureus, 2021. 13(1): p. e13007.
Violi, F., L. Loffredo, and D. Pastori, Anticoagulation in patients with advanced liver disease: an open issue. Intern Emerg Med, 2021. 16(1): p. 61-71.
Wallvik, N., H. Renlund, and A. Sj?lander, Bleeding risk in patients with venous thromboembolic events treated with new oral anticoagulants. J Thromb Thrombolysis, 2021. 52(1): p. 315-323.
Wang, X., et al., Anticoagulants for acute ischaemic stroke. Cochrane Database Syst Rev, 2021. 10(10): p. Cd000024.
Zaitoun, M.F., et al., The Use of Non-Vitamin K Antagonist Oral Anticoagulants in Post-Kidney Transplantation, Single-Center Experience. Transplant Proc, 2021. 53(10): p. 2918-2922.
Zhang, L., et al., Anticoagulant management by low-dose of low molecular weight heparin in patients with nonvalvular atrial fibrillation following hemorrhagic transformation and complicated with venous thrombosis: Five case reports and literature review. Medicine (Baltimore), 2021. 100(7): p. e24189.
Zhou, X., et al., A novel risk model to predict first-ever ischemic stroke in heart failure with reduced ejection fraction. Aging (Albany NY), 2021. 13(4): p. 5332-5341.
Aamodt, A.H. and T.H. Skatt?r, Cerebral Venous Thrombosis. Semin Thromb Hemost, 2022. 48(3): p. 309-317.
Abunimer, A.M., et al., Early Detection and Management of Venous Thrombosis in Skull Base Surgery: Role of Routine Doppler Ultrasound Monitoring. Neurosurgery, 2022. 91(1): p. 115-122.
Aguiar de Sousa, D., et al., Cerebral Venous Thrombosis in Patients With Heparin-Induced Thrombocytopenia a Systematic Review. Stroke, 2022. 53(6): p. 1892-1903.
Ain, M.N., et al., Sixteen-Syndrome in a Young Patient with Systemic Lupus Erythematosus. Neurol India, 2022. 70(5): p. 2163-2165.
Al-Hajjaj, M. and A.A. Aljool, An extremely rare complication of transurethral resection of the prostate: A case report. Ann Med Surg (Lond), 2022. 77: p. 103591.
Alimohammadi, A., D.J. Kim, and T.S. Field, Updates in Cerebral Venous Thrombosis. Curr Cardiol Rep, 2022. 24(1): p. 43-50.
Alosaimi, H.M., et al., A retrospective study of real-world effectiveness and safety of rivaroxaban in patients with non-valvular atrial fibrillation and venous thromboembolism in Saudi Arabia. PeerJ, 2022. 10: p. e13974.
Alshamam, M.S., et al., T-wave Inversions in Cerebellar and Occipital Lobe Infarcts in the Setting of Deep Vein Thrombosis and Pulmonary Embolism Suggestive of Paradoxical Emboli: A Case Report. Cureus, 2022. 14(4): p. e24230.
Arai, H., et al., Association between Acid-Suppressive Drugs and Clinical Outcomes in Patients with Nonvalvular Atrial Fibrillation. Drugs R D, 2022. 22(3): p. 213-222.
Chi, G., et al., Systematic Review and Meta-Analysis of Thromboprophylaxis with Heparins Following Intracerebral Hemorrhage. Thromb Haemost, 2022. 122(7): p. 1159-1168.
Chiew, Y.R. and Y. Kong, Encephalopathy as the Only Manifestation in Simultaneous Arterial Infarct and Cerebral Venous Sinus Thrombosis in Recent COVID-19 Infection. Am J Case Rep, 2022. 23: p. e938571.
Cleaver, J., et al., Endovascular treatment for vaccine-induced cerebral venous sinus thrombosis and thrombocytopenia following ChAdOx1 nCoV-19 vaccination: a report of three cases. J Neurointerv Surg, 2022. 14(9): p. 853-857.
Cooksey, G.E., et al., Impact of Factor Xa Inhibitor Reversal with Prothrombin Complex Concentrate in Patients with Traumatic Brain Injuries. Neurocrit Care, 2022. 37(2): p. 471-478.
Dawwas, G.K., et al., Risk for Recurrent Venous Thromboembolism and Bleeding With Apixaban Compared With Rivaroxaban: An Analysis of Real-World Data. Ann Intern Med, 2022. 175(1): p. 20-28.
Dayco, J., et al., Antiphospholipid Syndrome in a Patient With Autosomal Dominant Polycystic Kidney Disease: The Surface of the Moon. Cureus, 2022. 14(4): p. e24014.
Egashira, S., et al., [Detection of secondary atrial fibrillation following percutaneous foramen ovale closure for cryptogenic stroke using an insertable cardiac monitor: a case report]. Rinsho Shinkeigaku, 2022. 62(10): p. 787-792.
Ehret, F., et al., Intracranial Hemorrhage in Patients with Anticoagulant Therapy Undergoing Stereotactic Radiosurgery for Brain Metastases: A Bi-Institutional Analysis. Cancers (Basel), 2022. 14(3).
Ellenbogen, M.I., et al., Safety and effectiveness of apixaban versus warfarin for acute venous thromboembolism in patients with end-stage kidney disease: A national cohort study. J Hosp Med, 2022. 17(10): p. 809-818.
Faccia, M., et al., Risk factors for portal vein thrombosis or venous thromboembolism in a large cohort of hospitalized cirrhotic patients. Intern Emerg Med, 2022. 17(5): p. 1327-1334.
Fang, T., et al., Characteristics and outcomes of postpartum cerebral venous sinus thrombosis: A subgroup analysis of the ACTION-CVT study. J Stroke Cerebrovasc Dis, 2022. 31(12): p. 106865.
Ferro, J.M., et al., Recanalization after cerebral venous thrombosis. A randomized controlled trial of the safety and efficacy of dabigatran etexilate versus dose-adjusted warfarin in patients with cerebral venous and dural sinus thrombosis. Int J Stroke, 2022. 17(2): p. 189-197.
Franceschi, A.M., et al., Retrospective review COVID-19 vaccine induced thrombotic thrombocytopenia and cerebral venous thrombosis-what can we learn from the immune response. Clin Imaging, 2022. 90: p. 63-70.
García-Grimshaw, M., et al., Antiphospholipid syndrome-mediated acute cerebrovascular diseases and long-term outcomes. Lupus, 2022. 31(2): p. 228-237.
Hallan, D.R., B. Sciscent, and E. Rizk, A Retrospective Comparative Cohort Study of Craniotomy and Prophylactic Enoxaparin Timing. Cureus, 2022. 14(4): p. e23867.
Higaki, R., et al., Effectiveness of the Digging through Thrombus Technique by Using an Aspiration Catheter and Stent Retriever for Cerebral Venous Thrombosis. Neurol Med Chir (Tokyo), 2022. 62(7): p. 336-341.
Kandula, V., et al., Low-molecular-weight Heparin (enoxaparin) versus unfractionated heparin for venous thromboembolism prophylaxis in patients undergoing craniotomy. Clin Neurol Neurosurg, 2022. 223: p. 107482.
Khalid, M.U., et al., Catheter directed thrombolysis for deep vein thrombosis in 2022: Rationale, evidence base and future directions. Int J Cardiol, 2022. 362: p. 168-173.
Kim, A.Y., et al., Thrombosis patterns and clinical outcome of COVID-19 vaccine-induced immune thrombotic thrombocytopenia: A Systematic Review and Meta-Analysis. Int J Infect Dis, 2022. 119: p. 130-139.
Koji, T., et al., Intracranial hemorrhage associated with direct oral anticoagulant after clipping for an unruptured cerebral aneurysm: A report of two cases. Surg Neurol Int, 2022. 13: p. 104.
Lozouet, M., et al., Ruptured dural arteriovenous fistula and sinus venous thrombosis following surgical resection of a vestibular schwannoma: Case report and review of the literature. Neurochirurgie, 2022. 68(6): p. 688-692.
Lukito, P.P., et al., Heparin in the treatment of aneurysmal subarachnoid hemorrhage: a systematic review and meta-analysis. Neurosurg Focus, 2022. 52(3): p. E9.
Ma, Y., et al., Risk factors of pulmonary embolism in the elderly patients: a retrospective study. Aging Clin Exp Res, 2022. 34(5): p. 1133-1137.
Maezono, K., et al., [Brain infarction and cerebral venous thrombosis in paroxysmal nocturnal hemoglobinuria: case report]. Rinsho Shinkeigaku, 2022. 62(1): p. 27-32.
Maragkos, G.A., et al., Delayed Cranial Decompression Rates After Initiation of Unfractionated Heparin versus Low-Molecular-Weight Heparin in Traumatic Brain Injury. World Neurosurg, 2022. 164: p. e1251-e1261.
Matar, R.H., et al., Outcomes of patients with thromboembolic events following coronavirus disease 2019 AstraZeneca vaccination: a systematic review and meta-analysis. Blood Coagul Fibrinolysis, 2022. 33(2): p. 90-112.
Menon, N.M. and L.V. Srivaths, Thromboembolism in children with multisystem inflammatory syndrome: a literature review. Pediatr Res, 2022. 92(4): p. 946-950.
Miyagawa, M., et al., Clinical Implication of the Right Ventricular/Left Ventricular Diameter Ratio in Patients with Pulmonary Thromboembolism. Int Heart J, 2022. 63(2): p. 255-263.
Mohamed, M., et al., Treatment Failure of Cerebral Venous Thrombosis With Rivaroxaban: A Case Report and Narrative Review. Cureus, 2022. 14(4): p. e23778.
Montalvan, V., et al., Predicting poor response to anti-coagulation therapy in cerebral venous thrombosis using a simple clinical-radiological score. J Clin Neurosci, 2022. 105: p. 26-30.
Moraes Junior, A.A.A. and A.B. Conforto, Cerebral venous thrombosis. Arq Neuropsiquiatr, 2022. 80(5 Suppl 1): p. 53-59.
Othman, A., et al., Functional Neurological Symptom Disorder (FND) Leading to the Development of Deep Vein Thrombosis (DVT). Cureus, 2022. 14(6): p. e26378.
Pham, A., et al., Warfarin versus direct oral anticoagulants for patients needing distal deep vein thrombosis treatment. J Vasc Surg Venous Lymphat Disord, 2022. 10(4): p. 826-831.e1.
Portman, M.A., et al., Edoxaban for Thromboembolism Prevention in Pediatric Patients With Cardiac Disease. J Am Coll Cardiol, 2022. 80(24): p. 2301-2310.
Rivas, L., et al., Early Chemoprophylaxis Against Venous Thromboembolism in Patients With Traumatic Brain Injury. Am Surg, 2022. 88(2): p. 187-193.
Russo, V. and D. Fabiani, Put out the fire: The pleiotropic anti-inflammatory action of non-vitamin K oral anticoagulants. Pharmacol Res, 2022. 182: p. 106335.
Saeed, O., et al., Outcomes With Direct and Indirect Thrombin Inhibition During Extracorporeal Membrane Oxygenation for COVID-19. Asaio j, 2022. 68(12): p. 1428-1433.
Sakakibara, F., et al., Association between dihydropyridine calcium channel blockers and ischemic strokes in patients with nonvalvular atrial fibrillation. Hypertens Res, 2022. 45(6): p. 1028-1036.
Shen, J., et al., Malignant Isolated Cortical Vein Thrombosis as the Initial Manifestation of Primary Antiphospholipid Syndrome: Lessons on Diagnosis and Management From a Case Report. Front Immunol, 2022. 13: p. 882032.
Shojaei, F., et al., Clinical outcomes of pharmacological thromboprophylaxis among patients with intracerebral hemorrhage: Systematic review and meta-analysis. Clin Neurol Neurosurg, 2022. 212: p. 107066.
Siegler, J.E., et al., Endovascular Therapy for Cerebral Vein Thrombosis: A Propensity-Matched Analysis of Anticoagulation in the Treatment of Cerebral Venous Thrombosis. Neurosurgery, 2022. 91(5): p. 749-755.
Siletz, A.E., et al., Complications and Transfusions on Therapeutic Anticoagulation After Trauma. Am Surg, 2022. 88(10): p. 2451-2455.
Song, Y., et al., Pulmonary Embolism and Sigmoid Sinus Thrombosis After Translabyrinthine Vestibular Schwannoma Resection: A Retrospective Case Series. Ann Otol Rhinol Laryngol, 2022. 131(6): p. 683-689.
Srinivasan, S., et al., Edoxaban in cardiovascular disease management: Review. Br J Clin Pharmacol, 2022. 88(2): p. 535-540.
Starr, J.A., et al., A Review of Direct Oral Anticoagulants in Patients With Stage 5 or End-Stage Kidney Disease. Ann Pharmacother, 2022. 56(6): p. 691-703.
Taylor, A., et al., Effective use of weight-based enoxaparin for deep vein thrombosis chemoprophylaxis in patients with traumatic brain injury. Am J Surg, 2022. 223(1): p. 146-150.
Terrones-Peinador, M., et al., Recurrent thrombosis as a clinical presentation of Whipple disease. BMJ Case Rep, 2022. 15(2).
Thomas, A.A., et al., Safety of apixaban for venous thromboembolic primary prophylaxis in patients with newly diagnosed malignant glioma. J Thromb Thrombolysis, 2022. 53(2): p. 479-484.
Thomas, M.R. and M. Scully, Clinical features of thrombosis and bleeding in COVID-19. Blood, 2022. 140(3): p. 184-195.
Valeriani, E., et al., Extended venous thromboprophylaxis in patients hospitalized for acute ischemic stroke: A systematic review and meta-analysis. Eur J Intern Med, 2022. 95: p. 80-86.
Wei, C.J., et al., [A family of hereditary protein S deficiency with the onset of pulmonary embolism and literature review]. Zhonghua Er Ke Za Zhi, 2022. 60(2): p. 134-138.
Whitaker, C., et al., Incidence of thrombotic complications related to weight-based dosing of activated prothrombin complex concentrate (aPCC) for reversal of apixaban and rivaroxaban in obese patients. J Thromb Thrombolysis, 2022. 53(4): p. 861-867.
Wilde, J.M., et al., No Difference in Blood Loss and Risk of Transfusion Between Patients Treated with One or Two Doses of Intravenous Tranexamic Acid After Simultaneous Bilateral TKA. Clin Orthop Relat Res, 2022. 480(4): p. 702-711.
Wills, A., et al., Arterial and venous thrombotic stroke after ChAdOx1 nCoV-19 vaccine. Clin Med (Lond), 2022. 22(2): p. 184-186.
W?hrle, J., et al., Outcomes After Transcatheter Aortic Valve Implantation in Men Versus Women. Am J Cardiol, 2022. 180: p. 108-115.
Yaghi, S., et al., Direct Oral Anticoagulants Versus Vitamin K Antagonists in Cerebral Venous Thrombosis: A Systematic Review and Meta-Analysis. Stroke, 2022. 53(10): p. 3014-3024.
You, Y., et al., Ovarian clear cell cancer associated with Trousseau syndrome: A case report and literature review. Medicine (Baltimore), 2022. 101(47): p. e32106.
Zavras, P.D., et al., Increased Incidence of Thrombosis in a Cohort of Cancer Patients with COVID-19. Acta Haematol, 2022. 145(2): p. 152-159.
Zhao, M., et al., Non-synonymous alterations in AKR7A3 and ABCA6 correlate with bleeding in aged patients treated with rivaroxaban. Clin Transl Sci, 2022. 15(4): p. 923-929.
Zheng, S., et al., Adherence to Stroke Care Performance Measures in Different Regions in China, 2015-2019: Evidence From the Chinese Stroke Center Alliance. Neurology, 2022. 99(16): p. e1767-e1778.
Abo, K.M., et al., Intraoperative hypovolemia as a possible precipitating factor for pituitary apoplexy: a case report. J Med Case Rep, 2023. 17(1): p. 53.
Abu-Abaa, M., et al., A Probable Catastrophic Antiphospholipid Antibody Syndrome/Thrombotic Storm Presenting As Rapidly Evolving Multifocal Ischemic and Hemorrhagic Strokes: A Case Report. Cureus, 2023. 15(2): p. e35584.
Baker, W.L., et al., Comparative outcomes associated with rivaroxaban versus warfarin use in elderly patients with atrial fibrillation or acute venous thromboembolism managed in the United States: a systematic review of observational studies. Curr Med Res Opin, 2023. 39(9): p. 1183-1194.
Balsis, S., et al., Reducing Surgical Complications in Spine Patients Through a Medication Management Support Program. Spine (Phila Pa 1976), 2023. 48(13): p. E198-e202.
Bergmann, M., et al., Cerebral venous thrombosis in an adult with relapsing minimal change disease. Am J Med Sci, 2023. 365(6): p. 538-544.
Bianconi, A., et al., To use or not to use antithrombotics in unruptured cerebrovascular malformations? A systematic review focusing on this clinical and surgical dilemma. Neurosurg Focus, 2023. 55(4): p. E14.
Bierman-Chow, S., et al., Clinical, Imaging, and Laboratory Findings in Patients With GATA2 Deficiency Presenting With Early-Onset Ischemic Stroke. Neurology, 2023. 100(7): p. 338-341.
Bledsoe, J., et al., Clinically stable covid-19 patients presenting to acute unscheduled episodic care venues have increased risk of hospitalization: secondary analysis of a randomized control trial. BMC Infect Dis, 2023. 23(1): p. 325.
Brubaker, H.A. and D.H. Sooklal, Recurrent Thromboembolic Events While on Anticoagulation Lead to the Diagnosis of Metastatic Lung Adenocarcinoma: A Case Report. Cureus, 2023. 15(4): p. e37827.
Catapano, J.S., et al., Association between external ventricular drain removal or replacement and prophylactic anticoagulation in patients with aneurysmal subarachnoid hemorrhage: a propensity-adjusted analysis. Acta Neurochir (Wien), 2023. 165(7): p. 1841-1846.
Dias da Costa, M., et al., Cerebral venous thrombosis following an immunoglobulin-E mediated anaphylactic reaction. J Stroke Cerebrovasc Dis, 2023. 32(1): p. 106873.
Diaz, D., et al., Anticoagulation strategies in COVID-19 infected patients receiving ECMO support. J Extra Corpor Technol, 2023. 55(3): p. 121-129.
Dong, C., Y. Li, and Z. Ma Md, Venous Thromboembolism Prophylaxis After Spontaneous Intracerebral Hemorrhage: A Review. Neurologist, 2023.
Dong, C., Y. Li, and Z. Ma, Venous thromboembolism after spontaneous intracerebral hemorrhage and the status quo of anticoagulation in this population: A retrospective casecontrol study from a tertiary hospital in China. Clin Neurol Neurosurg, 2023. 231: p. 107839.
Dubin, J., et al., The Effect of Warfarin Use on Postoperative Outcomes after Femoral Neck Surgery. J Clin Med, 2023. 12(4).
Field, T.S., et al., Study of Rivaroxaban for Cerebral Venous Thrombosis: A Randomized Controlled Feasibility Trial Comparing Anticoagulation With Rivaroxaban to Standard-of-Care in Symptomatic Cerebral Venous Thrombosis. Stroke, 2023. 54(11): p. 2724-2736.
Forfang, E., et al., Antithrombotic treatment after intracerebral hemorrhage: Surveys among stroke physicians in Scandinavia and the United Kingdom. Health Sci Rep, 2023. 6(1): p. e1059.
Frol, S., M. ?abovi?, and J.P. Oblak, Apixaban for the Treatment of Cerebral Venous Sinus Thrombosis: A Single-Centre Experience and Systematic Review of the Literature. CNS Drugs, 2023. 37(2): p. 133-141.
Ghenbot, Y., et al., Anticoagulation Holiday: Resumption of Direct Oral Anticoagulants for Atrial Fibrillation in Patients with Index Traumatic Intracranial Hemorrhage. World Neurosurg X, 2023. 17: p. 100148.
Gorman, J., M. Candeloro, and S. Schulman, Anticoagulant Management and Outcomes in Nontraumatic Intracranial Hemorrhage Complicated by Venous Thromboembolism: A Retrospective Chart Review. Thromb Haemost, 2023. 123(10): p. 966-975.
He, J., et al., [The Occurrence and Risk Factors of Stroke Complicated by Venous Thromboembolism]. Sichuan Da Xue Xue Bao Yi Xue Ban, 2023. 54(3): p. 638-641.
Jo, J., et al., Epidemiology, biology, and management of venous thromboembolism in gliomas: An interdisciplinary review. Neuro Oncol, 2023. 25(8): p. 1381-1394.
Juan, M.C.Y., et al., Increased incidence of venous thromboembolism associated with inferior vena cava filter placement in patients diagnosed with isolated calf deep vein thrombosis after intracranial hemorrhage or intracranial operation. J Thromb Thrombolysis, 2023. 55(2): p. 297-303.
Kenney, C.L., et al., EFFECTS OF SARS COVID-19 POSITIVITY STATUS ON VENOUS THROMBOSIS AND PULMONARY EMBOLISM RATES IN TRAUMA PATIENTS. Shock, 2023. 59(4): p. 599-602.
Kilgore, C.B., et al., Venous thromboembolism in aneurysmal subarachnoid hemorrhage: Risk factors and timing of chemoprophylaxis. Clin Neurol Neurosurg, 2023. 231: p. 107822.
Kumar, R., M.J. Rivkin, and L. Raffini, Thrombotic complications in children with Coronavirus disease 2019 and Multisystem Inflammatory Syndrome of Childhood. J Thromb Haemost, 2023. 21(9): p. 2313-2326.
Li, Z., et al., Risk of Bleeding in Liver Cirrhosis Receiving Direct Oral Anticoagulants: A Systematic Review and Meta-analysis. Thromb Haemost, 2023. 123(11): p. 1072-1088.
Liu, B., et al., Safety and effectiveness of rehabilitation training for stroke complicated with muscular call vein thrombosis: An observational study. Medicine (Baltimore), 2023. 102(32): p. e34574.
Lu, J., et al., [Diagnosis and treatment of otogenic sigmoid sinus thrombophlebitis]. Lin Chuang Er Bi Yan Hou Tou Jing Wai Ke Za Zhi, 2023. 37(2): p. 116-121.
Magruder, M.L., et al., Postoperative Complications, Readmissions, Lengths of Stay, and Cost Analyses of Patients Who Have Atrial Septal Defects After Total Joint Arthroplasty. J Arthroplasty, 2023. 38(10): p. 2126-2130.
Massoud, G.P., et al., Risk of thromboembolic events in non-hospitalized COVID-19 patients: A systematic review. Eur J Pharmacol, 2023. 941: p. 175501.
Maximiliano, C.L., G.C. Jaime, and M.H. Erika, Rivaroxaban plus aspirin versus acenocoumarol to manage recurrent venous thromboembolic events despite systemic anticoagulation with rivaroxaban. Thromb Res, 2023. 222: p. 43-48.
Mehrabi, F., M. Farshbafnadi, and N. Rezaei, Post-discharge Thromboembolic Events in COVID-19 Patients: A Review on the Necessity for Prophylaxis. Clin Appl Thromb Hemost, 2023. 29: p. 10760296221148477.
Miao, L., et al., Studies on Atrial Fibrillation and Venous Thromboembolism in the Past 20?Years: A Bibliometric Analysis Via CiteSpace and VOSviewer. J Am Heart Assoc, 2023. 12(17): p. e029810.
Mochizuki, T., et al., Cerebral venous thrombosis associated with hyperhomocysteinemia and iron-deficiency anemia induced by autoimmune gastritis: A case report and literature review. Neuroradiol J, 2023. 36(4): p. 491-495.
Nie, M., et al., Percutaneous Mechanical Thrombectomy for Acute Symptomatic Iliofemoral Deep Venous Thrombosis Patients With Recent Aneurysmal Subarachnoid Hemorrhage. J Endovasc Ther, 2023. 30(2): p. 250-258.
Pan, J., et al., Incidence and Risk Model of Venous Thromboembolism in Patients with Aneurysmal Subarachnoid Hemorrhage. World Neurosurg, 2023. 172: p. e418-e427.
Rabadi, M.H., Patient with basilar artery occlusion related to metastatic melanoma. Radiol Case Rep, 2023. 18(8): p. 2717-2720.
Ratnasekera, A.M., et al., Early VTE prophylaxis in severe traumatic brain injury: A propensity score weighted EAST multicenter study. J Trauma Acute Care Surg, 2023. 95(1): p. 94-104.
Reinecke, H., et al., A Randomized Controlled Trial Comparing Apixaban With the Vitamin K Antagonist Phenprocoumon in Patients on Chronic Hemodialysis: The AXADIA-AFNET 8 Study. Circulation, 2023. 147(4): p. 296-309.
Shah, N.B., et al., Prevalence and outcomes of heparin-induced thrombocytopenia in hospitalized patients with venous thromboembolic disease: Insight from national inpatient sample. J Vasc Surg Venous Lymphat Disord, 2023. 11(4): p. 723-730.
Shah, T., et al., Colchicine and high-intensity rosuvastatin in the treatment of non-critically ill patients hospitalised with COVID-19: a randomised clinical trial. BMJ Open, 2023. 13(2): p. e067910.
Simon, M.A., et al., Clinical Outcome of Deep Vein Thrombosis Is Related to Thrombophilic Risk Factors. Clin Appl Thromb Hemost, 2023. 29: p. 10760296231152898.
Sultan, H., et al., Utilization of direct oral anticoagulants in a Saudi tertiary hospital: a retrospective cohort study. Eur Rev Med Pharmacol Sci, 2023. 27(20): p. 10076-10081.
Taha, A., et al., Contemporary outcomes of long-term anticoagulation in COVID-19 patients: a regression matched sensitivity analysis of the national inpatient sample. Expert Rev Cardiovasc Ther, 2023. 21(8): p. 601-608.
Uchida, K., et al., Statins Reduce Bleeding Risk in Patients Taking Oral Anticoagulants for Nonvalvular Atrial Fibrillation: A Retrospective Registry Study. Am J Cardiovasc Drugs, 2023. 23(1): p. 89-99.
Wu, Y.T., et al., Early venous thromboembolism prophylaxis in patients with trauma intracranial hemorrhage: Analysis of the prospective multicenter Consortium of Leaders in Traumatic Thromboembolism study. J Trauma Acute Care Surg, 2023. 95(5): p. 649-656.
Zhang, Y. and J. Hu, Effects of low-dose intravenous heparin therapy in aneurysmal subarachnoid hemorrhage: a randomized controlled clinical trial protocol. Trials, 2023. 24(1): p. 447.
Zheng, W., et al., Discovery and development of Factor Xa inhibitors (2015-2022). Front Pharmacol, 2023. 14: p. 1105880.
Zhou, Y., et al., Cerebral venous thrombosis in patients with autoimmune disease, hematonosis or coronavirus disease 2019: Many familiar faces and some strangers. CNS Neurosci Ther, 2023. 29(10): p. 2760-2774.
1994 SAE-P: Stroke rehabilitation. Archives of Physical Medicine and Rehabilitation, 1994. 75(5 SUPPL.): p. S61-S68.
Nearly 100 cardiovascular drugs in the pipeline, PhRMA reports. Formulary, 1997. 32(7): p. 672.
Royal College of Physicians of Edinburgh Consensus Conference, Edinburgh, 26-27 May 1998: Medical Management of Stroke. Age and Ageing, 1998. 27(6): p. 665-666.
Snake venom for acute ischemic stroke. Hospital Practice, 2000. 35(7): p. 34.
This journal issue contains abstracts that have been accepted for presentation as the 8th Annual Conference of the International Society for Quality of Life Research (ISOQOL). Quality of Life Research, 2001. 10(3): p. 193-306.
Flying and deep vein thrombosis risk. Medicine Today, 2001. 2(1): p. 9.
AstraZeneca reports on progress in its pharmaceutical research pipeline. Manufacturing Chemist, 2001. 72(1): p. 9.
Ximelagatran. Drugs in R and D, 2002. 3(6): p. 431-434.
Aspirin and deep vein thrombosis. Cardiovascular Journal of South Africa, 2002. 13(1): p. 40-41.
Medical uses of aspirin. Pakistan Journal of Medical Sciences, 2002. 18(1): p. 63-78.
NICE consults on ninth work wave. Pharmaceutical Journal, 2003. 271(7262): p. 200.
An eye on the markets. Current Drug Discovery, 2003(JAN.): p. 53-54.
Preparing for the post-warfarin generation of antithrombotics. The American journal of managed care, 2004. 10(10 Suppl): p. S318-323.
Understanding deep vein thrombosis. Critical Pathways in Cardiology, 2004. 3(3): p. 165-170.
Preventing clots. South African Medical Journal, 2004. 94(8 I): p. 590.
Idraparinux sodium: SANORG 34006, SR 34006. Drugs in R and D, 2004. 5(3): p. 164-165.
Metabolic syndrome criteria lack sensitivity in certain patients. Expert Review of Cardiovascular Therapy, 2004. 2(3): p. 311-313.
Contribution of brain imaging to therapeutic decision-making in stroke. Health Technology Assessment, 2004. 8(1): p. 59-69.
The latest recommendations on antithrombotic therapy. Sang Thrombose Vaisseaux, 2005. 17(10): p. 569-597.
Fondaparinux looks good for ACS. British Journal of Cardiology, 2005. 12(5): p. 344-345.
Ischaemic stroke: Acute-phase drug therapy. Mostly aspirin and heparin. Prescrire International, 2005. 14(78): p. 146-152.
ESC 2004, Munich anticoagulation on trial: An interactive debate. European Heart Journal, Supplement, 2005. 7(E): p. E26-E29.
Ximelagatran as effective as warfarin but not cost effective. Pharmaceutical Journal, 2005. 274(7336): p. 171.
Recent advances on thrombosis and haemostasis in Asian Pacific region: Report of the Fourth Asian Pacific Congress on thrombosis and haemostasis. Chinese Medical Journal, 2006. 119(23): p. 2022-2024.
Development of an oral Xa inhibitor: Rationale and initial clinical results. Clinical Advances in Hematology and Oncology, 2007. 5(12 SUPPL. 18): p. 6-16.
V. Deep vein thrombosis prophylaxis. Journal of Neurotrauma, 2007. 24(SUPPL. 1): p. S-32-S-36.
VTE prophylaxis with enoxaparin demonstrated to be superior to unfractionated heparin in acute stroke patients. Formulary, 2007. 42(3): p. 192+193.
Genetic determinants of warfarin dosing in the Han-Chinese population. Pharmacogenomics, 2009. 10(12): p. 1905-1913.
Anticoagulant - Apixaban. 2009. p. 25.
Secondary prevention of stroke. Cardiovascular Journal of Africa, 2009. 20(2): p. 147-148.
The ultimate anticoagulants? Cardiovascular Journal of Africa, 2010. 21(1): p. 55-56.
Raft of rivaroxaban good news from the USA, implications for South African clinical practice. Cardiovascular Journal of Africa, 2011. 22(6): p. 345-346.
Discussion. Journal of the American College of Surgeons, 2011. 213(1): p. 153-154.
Use of a registry to improve acute stroke care - Seven states, 2005-2009. JAMA, 2011. 305(16): p. 1649-1653.
Edoxaban tosylate. American Journal of Cardiovascular Drugs, 2011. 11(2): p. 129-135.
Dabigatran increases risk of acute coronary syndromes, new meta-analysis suggests. Clinical Pharmacist, 2012. 4(2): p. 38.
Neurosurgery. International Angiology, 2013. 32(2): p. 166-168.
Medical patients. International Angiology, 2013. 32(2): p. 169-177.
Rx product news (October 2014). 2014.
New drugs: Drug news. P and T, 2015. 40(2).
2016 American Venous Forum Annual Meeting. Journal of Vascular Surgery: Venous and Lymphatic Disorders, 2016. 4(1).
Abstracts of the 34th International Conference on Pharmacoepidemiology and Therapeutic Risk Management. Pharmacoepidemiology and Drug Safety, 2018. 27.
Drugs for treatment and prevention of venous thromboembolism. Medical Letter on Drugs and Therapeutics, 2018. 60(1542): p. 41-48.
Discussion. Journal of Thoracic and Cardiovascular Surgery, 2018. 155(3): p. 1103-1106.
46th ESCP symposium on clinical pharmacy “Science meets practice: towards evidence-based clinical pharmacy services”, Heidelberg, Germany, October 9th–11th, 2017. International Journal of Clinical Pharmacy, 2018. 40(1): p. 203-317.
Discussion on: Antithrombotic prescriptions for many general surgery patients significantly increases the likelihood of postoperative bleeding complications. American Journal of Surgery, 2020. 219(3): p. 460-461.
Rivaroxaban (Xarelto) – a new peripheral artery disease indication. Medical Letter on Drugs and Therapeutics, 2021. 63(1636): p. 172-173.
65th Annual Meeting of the Society of Thrombosis and Haemostasis Research. Hamostaseologie, 2021. 41(SUPPL 1).
Incidence of thrombotic complications and overall survival in hospitalized patients with COVID-19 in the second and first wave. Thrombosis Research, 2021. 199: p. 143-148.
Clinical Case Abstracts Presented at the Society for Vascular Medicine’s Vascular Scientific Sessions: Washington, DC September 7–10, 2023. Vascular Medicine (United Kingdom), 2023. 28(5): p. NP1-NP32.
A. Guzman-Pruneda, F., et al., Abdominal core quality of life after ventral hernia repair: a comparison of open versus robotic-assisted retromuscular techniques. Surgical Endoscopy, 2021. 35(1): p. 241-248.
Aalbers, J., Boehringer launches first direct thrombin inhibitor: Dabigatran (Pradaxa®). Cardiovascular Journal of Africa, 2010. 21(3): p. 173+174.
Aalbers, J., P. Wagenaar, and E. Klug, New anti-coagulant therapies set to revitalise clinical haemotology practice: Annual meeting of the Southern African Society of Thrombosis and Haemostasis. Cardiovascular Journal of Africa, 2010. 21(6): p. 323-326+337.
Aapro, M.S., The safety profile of aromatase inhibitors used in adjuvant treatment of breast cancer. European journal of Clinical and Medical Oncology, 2010. 2(4).
Abanto, C., et al., Adherence to American Heart Association/American Stroke Association Clinical Performance Measures in a Peruvian Neurological Reference Institute. Journal of Stroke and Cerebrovascular Diseases, 2020. 29(11).
Abbott, K., S. Hecht, and R. Johnson, Chest pain is bad for my hoops game-chest pain in a division I college basketball player. Clinical Journal of Sport Medicine, 2013. 23(2): p. e12-e13.
Abd Elsalam, H.M., et al., Hypercoagulability in different respiratory diseases. Egyptian Journal of Chest Diseases and Tuberculosis, 2013. 62(2): p. 331-341.
Abdalkader, M., et al., Cerebral Venous Sinus Thrombosis in COVID-19 Patients: A Multicenter Study and Review of Literature. Journal of Stroke and Cerebrovascular Diseases, 2021. 30(6).
Abdalkader, M., J.E. Siegler, and T.N. Nguyen, In Response (Letter 2). Journal of Stroke and Cerebrovascular Diseases, 2021. 30(10).
Abdallah, A., et al., COVID-19 THROMBUS STORM: VENOUS, ARTERIAL, CORONARY, AND CARDIAC CLOTS. Journal of the American College of Cardiology, 2023. 81(8): p. 3688.
Abdel Gader, A.G.M., Tissue factor pathway inhibitor [Tfpi]: A natural coagulation inhibitor and potential therapeutic agent - A review. Journal of Taibah University Medical Sciences, 2009. 4(1): p. 1-15.
Abdel-Aziz, H., et al., Timing for deep vein thrombosis chemoprophylaxis in traumatic brain injury: An evidence-based review. Critical Care, 2015. 19(1).
Abdelghani, E., et al., Thrombosis Prevention and Anticoagulation Management in the Pediatric Patient with Congenital Heart Disease. Cardiology and Therapy, 2021. 10(2): p. 325-348.
Abdelghani, M., et al., Management of Patients with Patent Foramen Ovale and Cryptogenic Stroke: An Update. Cardiology (Switzerland), 2019. 143(1): p. 62-72.
Abdelhafiz, A.H. and N.M. Wheeldon, Risk factors for bleeding during anticoagulation of atrial fibrillation in older and younger patients in clinical practice. American Journal Geriatric Pharmacotherapy, 2008. 6(1): p. 1-11.
Abdelmasih, R. and R. Abdelmaseih, ACUTE MULTIPLE CEREBRAL WATERSHED INFARCTIONS AS THE FIRST PRESENTATION OF COVID-19 IN A YOUNG MALE PATIENT: A CASE REPORT. Chest, 2021. 160(4): p. A380.
Abdel-Razeq, H., Venous thromboembolism prophylaxis for hospitalized medical patients, current status and strategies to improve. Annals of Thoracic Medicine, 2010. 5(4): p. 195-200.
Abdoellakhan, R.A., et al., Fixed Versus Variable Dosing of Prothrombin Complex Concentrate in Vitamin K Antagonist-Related Intracranial Hemorrhage: A Retrospective Analysis. Neurocritical Care, 2017. 26(1): p. 64-69.
Abdulmajeed, M., et al., Evaluation of safety of concurrent use of andexanet alfa and four factor-prothrombin complex concentrate administration at an academic medical center. Neurocritical Care, 2023. 39(1): p. S184.
Abdulrehman, J., et al., Safety of idarucizumab in the reversal of dabigatran at six tertiary care Ontario hospitals. Research and Practice in Thrombosis and Haemostasis, 2021. 5(5).
Abergel, A., et al., Extrahepatic portal vein obstruction (EHPVO) in cirrhosis. Clinics and Research in Hepatology and Gastroenterology, 2020. 44(4): p. 497-502.
Abidali, M., et al., Chest wall stabilization in a patient with severe TBI: A case report. International Journal of Surgery Case Reports, 2023. 105.
Abilleira, S., et al., The Second Stroke Audit of Catalonia shows improvements in many, but not all quality indicators. International Journal of Stroke, 2012. 7(1): p. 19-24.
Abiodun, A., et al., The burden of AF and stroke in adult congenital heart disease. Heart, 2016. 102: p. A54-A55.
Abo, K.M., et al., Intraoperative hypovolemia as a possible precipitating factor for pituitary apoplexy: a case report. Journal of Medical Case Reports, 2023. 17(1).
Abohelwa, M., et al., A case of 2019 novel corona virus (COVID-19) presenting with splenic infarction. Journal of Investigative Medicine, 2021. 69(2): p. 578-579.
Abohelwa, M., et al., Respiratory symptoms of the 2019 novel coronavirus when the source of the symptoms is intra-cardiac thrombus not the pneumonia. Journal of Investigative Medicine, 2022. 70(2): p. 474-475.
Aboud, M., et al., False-negative or false-positive: Laboratory diagnosis of lupus anticoagulant at the time of commencement of anticoagulant. Journal of Thrombosis and Haemostasis, 2010. 8(9): p. 2070-2073.
Abraham, P., et al., A review of current agents for anticoagulation for the critical care practitioner. Journal of Critical Care, 2013. 28(5): p. 763-774.
Abrahams, J.M., et al., Perioperative assessment of coagulability in neurosurgical patients using thromboelastography. Surgical Neurology, 2002. 58(1): p. 5-11.
Abrahamyan, L., et al., Short- and Long-Term Outcomes in Patients With Thrombophilia Undergoing Transcatheter Closure of Patent Foramen Ovale. JACC: Cardiovascular Interventions, 2023. 16(11): p. 1360-1366.
Abrams, P. and N. Marzella, Dabigatran (Rendix): A promising new oral direct thrombin inhibitor. P and T, 2007. 32(5): p. 271-275.
Abrams, R. and G. Elder, Safety of therapeutic plasma exchange for the treatment of guillain-barré syndrome in polycythemia vera. Neurology, 2019. 92(15).
Abrams, R.M.C. and G.A. Elder, Safety of Therapeutic Plasma Exchange for the Treatment of Guillain-Barré Syndrome in Polycythemia Vera. Neurologist, 2018. 23(6): p. 185-187.
Abshire, T., Safety Update on Recombinant Factor VIIa in the Treatment of Congenital and Acquired Hemophilia. Seminars in Hematology, 2008. 45(SUPPL. 1): p. S3-S6.
Abshire, T. and G. Kenet, Recombinant factor VIIa: Review of efficacy, dosing regimens and safety in patients with congenital and acquired factor VIII or IX inhibitors. Journal of Thrombosis and Haemostasis, 2004. 2(6): p. 899-909.
Abshire, T. and G. Kenet, Safety update on the use of recombinant factor VIIa and the treatment of congenital and acquired deficiency of factor VIII or IX with inhibitors. Haemophilia, 2008. 14(5): p. 898-902.
Abuqayyas, S., et al., Management of antithrombotic agents in patients undergoing flexible bronchoscopy. European Respiratory Review, 2017. 26(145).
Abutaleb, A. and S. Nathan, COVID-19 infection-associated coagulopathy: Pathophysiology and clinical implications. Interventional Neuroradiology, 2021. 27(1_suppl): p. 6-12.
Acanfora, D., et al., Safety and Feasibility of Treatment with Rivaroxaban for Non-Canonical Indications: A Case Series Analysis. Clinical Drug Investigation, 2016. 36(10): p. 857-862.
Acosta-Rullan, J.O.S.E., et al., HEPATIC HEMATOMA AND HEMORRHAGIC SHOCK AFTER SUBMASSIVE PULMONARY EMBOLISM CATHETER-DIRECTED THROMOLYSIS. Chest, 2023. 164(4): p. A6075-A6076.
Ad, N., et al., The state of surgical ablation for atrial fibrillation in patients with mitral valve disease. Current Opinion in Cardiology, 2013. 28(2): p. 170-180.
Adachi, T., Protein S and congenital protein S deficiency: The most frequent congenital thrombophilia in Japanese. Current Drug Targets, 2005. 6(5): p. 585-592.
Adams H.P, Jr., et al., Management of patients with acute ischaemic stroke. Drugs, 1997. 54(SUPPL. 3): p. 60-70.
Adams, H.P., Low molecular weight heparinoid, ORG 10172 (danaparoid), and outcome after acute ischemic stroke: A randomized controlled trial. JAMA, 1998. 279(16): p. 1265-1272.
Adams Jr, H.P., Emergent use of anticoagulation for treatment of patients with ischemic stroke. Stroke, 2002. 33(3): p. 856-861.
Adams Jr, H.P., Effective prophylaxis for deep vein thrombosis after stroke - Low-dose anticoagulation rather than stockings alone: For. Stroke, 2004. 35(12): p. 2911-2912.
Adams Jr, H.P., Is enoxaparin superior to unfractionated heparin for the prevention of thromboembolism after ischemic stroke?: Commentary. Nature Clinical Practice Cardiovascular Medicine, 2007. 4(10): p. 528-529.
Adams Jr, H.P., et al., Guidelines for the early management of adults with ischemic stroke: A guideline from the American heart association/American stroke association stroke council, clinical cardiology council, cardiovascular radiology and intervention council, and the atherosclerotic peripheral vascular disease and quality of care outcomes in research interdisciplinary working groups. Stroke, …
Adcock, D.M., Poignant issues in the evaluation and management of thromboembolic disease. Journal of Clinical Ligand Assay, 2005. 28(3): p. 121-122.
Addepalli, A., et al., Risk of Ipsilateral Deep Vein Thrombosis After Use of AngioSeal Closure Device in Aneurysmal Subarachnoid Hemorrhage Patients. World Neurosurgery, 2020. 134: p. e162-e165.
Addoumieh, A., et al., Real-word outcomes following left atrial appendage occlusion using the WATCHMAN™ device: Analysis from the national inpatient sample. Circulation, 2019. 140.
Addo-Yobo, E.K., et al., Syncope evaluation using point of care ultrasound. Journal of General Internal Medicine, 2018. 33(2): p. 629-630.
Addo-Yobo, E.K., et al., Syncope evaluation using point-of-care ultrasound. Journal of Investigative Medicine, 2018. 66(2): p. 383-384.
Adekiigbe, R., et al., A 47-year-old hispanic man who developed cutaneous vasculitic lesions and gangrene of the toes following admission to hospital with covid-19 pneumonia. American Journal of Case Reports, 2020. 21: p. 1-5.
Adelborg, K., et al., Sixteen-year nationwide trends in antithrombotic drug use in Denmark and its correlation with landmark studies. Heart, 2016. 102(23): p. 1883-1889.
Adelman, E.E., et al., Lack of relationship between joint commission stroke performance measures and functional outcome in ischemic stroke. Stroke, 2013. 44(2).
Adem, F., B. Mohammed, and S. Nigussie, In-hospital treatment outcomes of acute stroke and determinant factors in a teaching hospital in eastern Ethiopia. SAGE Open Medicine, 2023. 11.
Adess, M., et al., Thromboembolism in cancer patients: Pathogenesis and treatment. Clinical and Applied Thrombosis/Hemostasis, 2006. 12(3): p. 254-266.
Adhikari, A., et al., Rare case of catastrophic antiphospholipid syndrome with spontaneous intracranial haemorrhage. BMJ Case Reports, 2019. 12(3).
Adhikari, N. and A. Karki, UNCOMMON MANIFESTATION OF THE MOST COMMON LUNG CANCER: ACUTE LIMB ISCHEMIA. Chest, 2020. 158(4): p. A1507-A1508.
Adis Medical, W., Beware of hepatotoxicity risk with new oral anticoagulants (NOACs). Drugs and Therapy Perspectives, 2016. 32(3): p. 113-118.
Aditya, S., Oral and parenteral anticoagulants: New kids on the block. Journal of Postgraduate Medicine, 2012. 58(4): p. 275-285.
Adomako, E., et al., Moyamoya with dvt and transient antiphospholipid antibodies. Journal of Hospital Medicine, 2018. 13(4).
Advani, R., et al., Multiple simultaneous embolic cerebral infarctions 11 months after COVID-19. Thrombosis Journal, 2021. 19(1).
Aerts, J., et al., Phenotyping the hospitalized pulmonary embolism patient: A retrospective search. American Journal of Respiratory and Critical Care Medicine, 2015. 191.
Agarwal, R., et al., Unusual case of cerebral venous thrombosis. Current Medicine Research and Practice, 2015. 5(6): p. 275-277.
Agarwal, S., et al., Carotid intimal sarcoma causing stroke and intracranial metastasis via tumor embolization. Neurology, 2020. 94(11): p. e1122-e1125.
Agarwal, S., et al., EXPLORING THE RISK FACTORS FOR VENOUS THROMBOEMBOLISM IN CHILDREN WITH SICKLE CELL DISEASE. American Journal of Hematology, 2023. 98: p. E3.
Agarwal, S., et al., Venous thromboembolism: A problem in the Indian/Asian population? Indian Journal of Urology, 2009. 25(1): p. 11-16.
Agasthi, P., et al., Are we there yet with patent foramen ovale closure for secondary prevention in cryptogenic stroke? A systematic review and meta-analysis of randomized trials. SAGE Open Medicine, 2019. 7.
Agbahiwe, S.O., C. Okeke, and O. Okonkwo, Janssen pharmaceuticals' xarelto. 2011.
Ageno, W., Rivaroxaban for venous thromboembolism prevention after total knee arthroplasty. European Journal of Orthopaedic Surgery and Traumatology, 2009. 19(8): p. 529-533.
Ageno, W., Rivaroxaban: An Evaluation of its Cardiovascular Benefit–Risk Profile Across Indications Based on Numbers Needed to Treat or Harm, and on Clinically Meaningful Endpoint Comparisons. Drugs in R and D, 2015. 15(4): p. 295-306.
Ageno, W., Difficult challenges in vascular medicine: An overview. Minerva Medica, 2022. 112(6): p. 698-700.
Ageno, W., et al., Prevention of venous thromboembolism in immobilized neurological patients: Guidelines of the Italian Society for Haemostasis and Thrombosis (SISET). Thrombosis Research, 2009. 124(5): p. e26-e31.
Ageno, W., et al., Venous thromboembolism secondary to hospitalization for COVID-19: patient management and long-term outcomes. Research and Practice in Thrombosis and Haemostasis, 2023. 7(4).
Ageno, W., et al., Guidance for the management of venous thrombosis in unusual sites. Journal of Thrombosis and Thrombolysis, 2016. 41(1): p. 129-143.
Ageno, W., et al., Low dose oral vitamin K to reverse acenocoumarol-induced coagulopathy: A randomized controlled trial. Thrombosis and Haemostasis, 2002. 88(1): p. 48-51.
Ageno, W., et al., Provoked versus unprovoked venous thromboembolism: Findings from GARFIELD-VTE. Research and Practice in Thrombosis and Haemostasis, 2021. 5(2): p. 326-341.
Ageno, W. and M.V. Huisman, Arterial indications for the low molecular weight heparins. Current Controlled Trials in Cardiovascular Medicine, 2001. 2(5): p. 233-239.
Ageno, W., et al., Safety and effectiveness of oral rivaroxaban versus standard anticoagulation for the treatment of symptomatic deep-vein thrombosis (XALIA): an international, prospective, non-interventional study. The Lancet Haematology, 2016. 3(1): p. e12-e21.
Ageno, W. and P. Prandoni, New insights on the role of direct thrombin inhibitors for the prevention of venous thromboembolism after major orthopaedic surgery. Thrombosis and Haemostasis, 2011. 105(4): p. 571-573.
Agnelli, G., Clinical potential of oral direct thrombin inhibitors in the prevention and treatment of venous thromboembolism. Drugs, 2004. 64(SUPPL. 1): p. 47-52.
Agnelli, G., Current issues in anticoagulation. Pathophysiology of Haemostasis and Thrombosis, 2005. 34(SUPPL. 1): p. 2-9.
Agnelli, G., Antithrombotic therapy: Current and future clinical use. Current Vascular Pharmacology, 2014. 12(3): p. 351-352.
Agnelli, G., et al., A phase II study of the oral factor Xa inhibitor LY517717 for the prevention of venous thromboembolism after hip or knee replacement. Journal of Thrombosis and Haemostasis, 2007. 5(4): p. 746-753.
Agnelli, G., et al., Apixaban and Dalteparin for the Treatment of Venous Thromboembolism in Patients with Different Sites of Cancer. Thrombosis and Haemostasis, 2022. 122(5): p. 796-807.
Agnelli, G., et al., Enoxaparin plus compression stockings compared with compression stockings alone in the prevention of venous thromboembolism after elective neurosurgery. New England Journal of Medicine, 1998. 339(2): p. 80-85.
Agnelli, G., F. Sonaglia, and C. Becattini, Direct thrombin inhibitors for the prevention of venous thromboembolism after major orthopaedic surgery. Current Pharmaceutical Design, 2005. 11(30): p. 3885-3891.
Agnelli, G. and M. Verso, Management of venous thromboembolism in patients with cancer. Journal of Thrombosis and Haemostasis, 2011. 9(1 S): p. 316-324.
Aguayo, C., et al., Idiopatic Ovarian Vein Trombosis (OVT), a rare case of abdominal pain in a young woman. Internal Medicine Journal, 2010. 40: p. 66.
Aguiar De Sousa, D., et al., Matrix Metalloproteinase-9 Levels are Associated with Brain Lesion and Persistent Venous Occlusion in Patients with Cerebral Venous Thrombosis. Thrombosis and Haemostasis, 2021. 121(11): p. 1476-1482.
Aguilar, M.I. and W.D. Freeman, Warfarin-related intracerebral hemorrhage: How to proceed. Aging Health, 2008. 4(3): p. 299-310.
Aguirre, A., et al., Cost-effectiveness analysis of bemiparin used as acute treatment for deep venous thrombosis without pulmonary embolism. Value in Health, 2015. 18(7): p. A392.
Agusala, K., et al., Ventricular assist device placement in an adult with d-transposition of the great arteries with prior mustard operation. Congenital Heart Disease, 2010. 5(6): p. 635-637.
Agutter, P.S. and P. Colm Malone, Venous thromboembolism prophylaxis in hospitalized medical patients [2]. Annals of Internal Medicine, 2012. 156(6): p. 473.
Agzarian, J., et al., Postdischarge venous thromboembolic complications following pulmonary oncologic resection: An underdetected problem. Journal of Thoracic and Cardiovascular Surgery, 2016. 151(4): p. 992-999.
Ahmad, A., S. Agrawal, and R.J. Markert, SEVERITY OF GASTROINTESTINAL BLEEDING IN VETERANS TAKING WARFARIN VS. DIRECT ORAL ANTICOAGULANTS. Gastroenterology, 2021. 160(6): p. S-658-S-659.
Ahmad, A., et al., Hemichorea – A Rare Sequela of Striatal Infarction. Journal of the American Medical Directors Association, 2020. 21(3): p. B6-B7.
Ahmad, A.S., D.J. Al-Layla, and M. Dhinakar, Hats off to HIT: A case report. Oman Medical Journal, 2012. 27(3): p. 239-242.
Ahmad, I., et al., Clinical sequelae of asymptomatic CT-detected inferior vena cava filter thrombus. CardioVascular and Interventional Radiology, 2009. 32: p. 428.
Ahmad, N., et al., Mechanical thrombectomy for ischaemic stroke: The first UK case series. PLoS ONE, 2013. 8(12).
Ahmadinejad, M., M. Shahbazi, and A. Chegini, Heparin-induced thrombocytopenia in iranian cardiac surgery patients using the 4ts clinical scoring system and laboratory methods. International Journal of Hematology-Oncology and Stem Cell Research, 2021. 15(4): p. 230-238.
Ahmed, H., et al., A RARE CASE OF A CLOT THROUGH THE HEART, THROUGH THE LUNGS, AND THROUGH THE BRAIN. Chest, 2021. 160(4): p. A208-A209.
Ahmed, M., et al., Neutrophil to Lymphocyte Ratio among Acute Ischaemic Stroke Patients. Journal of Clinical and Diagnostic Research, 2022. 16(11): p. OC28-OC30.
Ahmed, N., et al., Minor injury turns into major problem in severe acute kidney injury: A propensity matched analysis. Trauma Surgery and Acute Care Open, 2023. 8(1).
Ahmed, N., et al., Recommendations from the ESO-Karolinska Stroke Update Conference, Stockholm 13–15 November 2016. European Stroke Journal, 2017. 2(2): p. 95-102.
Ahmed, O. and A. McCue, A hole through the heart: A case of paradoxical embolism through a patent foramen ovale. Chest, 2016. 150(4): p. 1214A.
Ahmed, R.M., et al., Carotid endarterectomy for symptomatic, but "Haemodynamically Insignificant" carotid stenosis. European Journal of Vascular and Endovascular Surgery, 2010. 40(4): p. 475-482.
Ahn, D.Y., et al., Direct oral anticoagulants in patients with LC: Trends of usage and its safety. Hepatology International, 2022. 16: p. S44.
Ahn, E.R., et al., Long-term remission from life-threatening hypercoagulable state associated with lupus anticoagulant (LA) following rituximab therapy. American Journal of Hematology, 2005. 78(2): p. 127-129.
Ahn, H.S., Preface. Current Pharmaceutical Design, 2003. 9(28): p. xxx.
Ahrens, I. and C. Bode, Oral anticoagulation with edoxaban: Focus on current phase III clinical development. Hamostaseologie, 2012. 32(3): p. 212-215.
Ahrens, I. and C. Bode, Rivaroxaban for stroke prevention in atrial fibrillation and secondary prevention in patients with a recent acute coronary syndrome. Future Cardiology, 2012. 8(4): p. 533-541.
Aidouni, G.E., et al., The Efficacy and Safety of Prolonged Oral Anticoagulation for the Prevention of Thromboembolic Events in Patients Recovered From COVID-19 1 Year After Hospital Discharge: The SARCOV-19 Prospective Registry. Clinical and Applied Thrombosis/Hemostasis, 2023. 29.
Aimar, E., et al., Complications of degenerative lumbar spondylolisthesis and stenosis surgery in patients over 80 s: comparative study with over 60 s and 70 s. Experience with 678 cases. Acta Neurochirurgica, 2022. 164(3): p. 923-931.
Ain, M.N., et al., Sixteen-Syndrome in a Young Patient with Systemic Lupus Erythematosus. Neurology India, 2022. 70(5): p. 2163-2165.
Aird, W.C., Natural anticoagulant inhibitors: Activated Protein C. Best Practice and Research: Clinical Haematology, 2004. 17(1): p. 161-182.
Airee, A., A.B. Guirguis, and R.A. Mohammad, Clinical outcomes and pharmacists' acceptance of a community hospital's anticoagulation management service utilizing decentralized clinical staff pharmacists. Annals of Pharmacotherapy, 2009. 43(4): p. 621-628.
Airoldi, G. and M. Campanini, Apixaban. Italian Journal of Medicine, 2011. 5(2): p. 128-134.
Aishima, K. and Y. Yoshimoto, Screening strategy using sequential serum D-dimer assay for the detection and prevention of venous thromboembolism after elective brain tumor surgery. British Journal of Neurosurgery, 2013. 27(3): p. 348-354.
Aispuru, G.R., et al., Thrombotic biomarkers and left ventricle characteristics as short-term predictors of thrombotic events in patients hospitalized for acute decompensated heart failure. European Journal of Internal Medicine, 2012. 23(6): p. 545-551.
Aitken, M.G., Recombinant factor VIIa. EMA - Emergency Medicine Australasia, 2004. 16(5-6): p. 446-455.
Aiya, U., et al., INCIDENTAL DIAGNOSIS OF PATENT FORAMEN OVALE IN AN OCTOGENARIAN WITH PARADOXICAL EMBOLIC EVENT. Journal of General Internal Medicine, 2023. 38: p. S610.
Ajibawo, T., et al., Incidence and outcomes of heparin-induced thrombocytopenia among patients undergoing left ventricular assist device implantation. Circulation, 2021. 144(SUPPL 1).
Akbar, A. and L. McGowan, Cerebralvenous thrombosis presenting as subarachnoid hemorrhage. A treatment success. Journal of General Internal Medicine, 2010. 25: p. S473.
Akhtar, N., D. Deleu, and A. Shuaib, Antithrombotic therapy in secondary stroke prevention. Aging Health, 2006. 2(5): p. 787-797.
Akhter, E., et al., Antiphosphatidylethanolamine is not associated with thrombosis or pregnancy loss in systemic lupus erythematosus. Arthritis and Rheumatism, 2012. 64: p. S741-S742.
Akhter, E., et al., Annexin a5 resistance identifies a subset of thrombosis patients in systemic lupus erythematosus. Arthritis and Rheumatism, 2012. 64: p. S742.
Akin, Ş. and A. Ariboǧan, Is oral anticoagulant usage an innocent therapy? Gogus-Kalp-Damar Anestezi ve Yogun Bakim Dernegi Dergisi, 2007. 13(2): p. 84-87.
Akins, P.T., et al., Slippery platelet syndromes in subdural hematoma. Neurocritical Care, 2010. 12(3): p. 375-381.
Akins, P.T., L.G. Ledgerwood, and H.T. Duong, Early and late complications after open and endoscopic neurosurgery for complex skull base and craniofacial pathology: Case series, illustrative cases, and review. Interdisciplinary Neurosurgery: Advanced Techniques and Case Management, 2022. 29.
Akinwunmi, F., Putting oral antithrombotics in context. Pharmaceutical Journal, 2012. 288(7703): p. 523-526.
Akman, M.N., et al., Value of the D-dimer test in diagnosing deep vein thrombosis in rehabilitation inpatients. Archives of Physical Medicine and Rehabilitation, 2004. 85(7): p. 1091-1094.
Al Ammari, M., et al., Tele-pharmacy Anticoagulation Clinic During COVID-19 Pandemic: Patient Outcomes. Frontiers in Pharmacology, 2021. 12.
Al Aseri, Z., et al., Evidence-based Management of Major Bleeding in Patients Receiving Direct Oral Anticoagulants: An Updated Narrative Review on the Role of Specific Reversal Agents. Journal of Cardiovascular Pharmacology and Therapeutics, 2023. 28.
Al Harthi, A.F., et al., Evaluation of Low-Dose Aspirin use among Critically Ill Patients with COVID-19: A Multicenter Propensity Score Matched Study. Journal of Intensive Care Medicine, 2022. 37(9): p. 1238-1249.
Al Homood, I., et al., Thrombosis recurrence in systemic lupus erythematosus patients with and without antiphospholipid antibodies. Arthritis and Rheumatism, 2012. 64: p. S265-S266.
Al Mukdad, M., D. Al-Badriyeh, and H.F. Elewa, Cost-effectiveness Evaluations Among the Direct Oral Anticoagulants for the Prevention and Treatment of Venous Thromboembolism: Systematic Review. Clinical and Applied Thrombosis/Hemostasis, 2019. 25.
Al Raizah, A., et al., High rate of bleeding and arterial thrombosis in COVID-19: Saudi multicenter study. Thrombosis Journal, 2021. 19(1).
Al Raizah, A., et al., Comparison of Thrombotic Complications in Critically Ill Patients between COVID-19 and Mers-COV. Blood, 2021. 138: p. 2122.
Al Raizah, A., et al., Comparison of thrombotic complications in critically ill patients between covid-19 and mers-cov. Blood, 2021. 138(SUPPL 1): p. 2122.
Al Raizah, A., et al., CLINICAL IMPACT OF NON-ADHERENCE TO HIT GUIDELINES: A DOUBLE HIT IN HIT. HemaSphere, 2022. 6: p. 2939-2941.
Al Raizah, A., et al., THROMBOTIC COMPLICATIONS IN MERS-COV COMPARED TO COVID-19. HemaSphere, 2022. 6: p. 2937-2938.
Al Rashid, S., J. Thirunavukkarasu, and S.Z. Rahman, Preventing vascular events in seasonal influenza attacks-A lesson from the experience of COVID-19 pandemic. Bangladesh Journal of Medical Science, 2023. 22(2): p. 256-257.
Al Said, S., et al., Non-vitamin K antagonist oral anticoagulants (NOACs) after transcatheter aortic valve replacement (TAVR): a network meta-analysis. Cochrane Database of Systematic Reviews, 2020. 2020(10).
Al Sulaiman, K., et al., Apixaban Use in Patients with Protein C and S Deficiency: A Case Series and Review of Literature. Journal of Blood Medicine, 2022. 13: p. 105-111.
Al Sulaiman, K., et al., Evaluation of Apixaban safety and effectiveness in morbidly obese patients with atrial fibrillation: a retrospective cohort study. Thrombosis Journal, 2022. 20(1).
Al Turk, Y., et al., COVID-19-RELATED CATASTROPHIC ANTIPHOSPHOLIPID SYNDROME: CASE REPORT. Chest, 2021. 160(4): p. A720.
Al Yami, M.S., et al., Clinical characteristics and dosing of apixaban and rivaroxaban for the management of venous thromboembolism: A multi-center retrospective observational study. Saudi Pharmaceutical Journal, 2023. 31(8).
Al-abcha, A., et al., The Role of Direct Oral Anticoagulants Versus Vitamin K Antagonists in the Treatment of Left Ventricular Thrombi: A Meta-Analysis and Systematic Review. American Journal of Cardiovascular Drugs, 2021. 21(4): p. 435-441.
Alabyad, D., et al., Validation of an admission coagulation panel for risk stratification of covid-19 patients. PLoS ONE, 2021. 16(3 March).
Alabyad, D., et al., Markers of coagulation and hemostatic activation identify COVID-19 patients at high risk for thrombotic events. Stroke, 2021. 52(SUPPL 1).
Al-Aghbari, S., et al., Guideline-directed medical therapy in heart failure patients with reduced ejection fraction in Oman: utilization, reasons behind non-prescribing, and dose optimization. Pharmacy Practice, 2022. 20(2).
Al-Ahmad, M., et al., Isolated thrombosis after COVID-19 vaccination: case series. International Journal of Hematology, 2022. 115(2): p. 153-157.
Alaia, M.J., et al., The incidence of venous thromboembolism (VTE) after hip arthroscopy. Bulletin of the Hospital for Joint Diseases, 2014. 72(2): p. 154-158.
Alalawneh, M., et al., Trends in prescribing and outcomes in obese versus non-obese patients receiving rivaroxaban therapy: an observational study using real-world data. European Journal of Clinical Pharmacology, 2023.
Alam, Z., et al., Anticoagulation and bleeding events in Patients with Post- Operative Atrial Fibrillation After Cardiac Surgery. European Heart Journal, 2021. 42(SUPPL 1): p. 546.
Alameddine, A.K., V.K. Alimov, and D. Engelman, Patent foramen ovale and embolic stroke "En Flagrant Délit". American Journal of the Medical Sciences, 2012. 343(4): p. 342.
Alamshah, S.M., et al., Arterial reconstruction and bypass repair for diabetic ischemic-gangrenous foot ulcers; long lasting implicative way for level salvage. Biomedical and Pharmacology Journal, 2020. 13(2): p. 973-978.
Alaraj, A., et al., Risk factors for heparin-induced thrombocytopenia type II in aneurysmal subarachnoid hemorrhage. Neurosurgery, 2011. 69(5): p. 1030-1036.
Al-Arifi, M., et al., Emergency department visits and admissions due to drug related problems at Riyadh military hospital (RMH), Saudi Arabia. Saudi Pharmaceutical Journal, 2014. 22(1): p. 17-25.
Alavi-Naini, R., et al., Spontaneous Multiple Haematomas in a Patient with Severe COVID-19 Fully Recovered with a Conservative Approach. Prague medical report, 2021. 122(4): p. 300-307.
Alayon, A., et al., Chorea asthe Initial Manifestation of Antiphospholipid Syndrome. Neurology, 2023. 100(17).
Alban, S., From heparins to factor Xa inhibitors and beyond. European Journal of Clinical Investigation, Supplement, 2005. 35(1): p. 12-20.
Albers, G.W., et al., Antithrombotic and thrombolytic therapy for ischemic stroke: The Seventh ACCP Conference on Antithrombotic and Thrombolytic Therapy. Chest, 2004. 126(3 SUPPL.): p. 483S-512S.
Albers, G.W., et al., Antithrombotic and thrombolytic therapy for ischemic stroke. Chest, 1998. 114(5 SUPPL.): p. 683S-698S.
Albers, G.W. and J.G.P. Tijssen, Antiplatelet therapy: New foundations for optimal treatment decisions. Neurology, 1999. 53(7 SUPPL. 4): p. S25-S31.
Alberts, M.J., Diagnosis and treatment of ischemic stroke. American Journal of Medicine, 1999. 106(2): p. 211-221.
Alberts, M.J., Medical Management of Patients with an Acute Stroke: Treatment and Prevention. Topics in Stroke Rehabilitation, 2003. 10(3): p. 34-45.
Alberts, M.J. and J.D. Easton, Stroke Best Practices: A Team Approach to Evidence-Based Care. Journal of the National Medical Association, 2004. 96(4 SUPPL.): p. 5S-20S.
Alberts, M.J., et al., Primary stroke centers achieve high compliance with disease performance measures. Stroke, 2011. 42(3): p. e307.
Albrecht, J.S., et al., Benefits and risks of anticoagulation resumption following traumatic brain injury. JAMA Internal Medicine, 2014. 174(8): p. 1244-1251.
Alcocer, L., Challenges and Treatment for Stroke Prophylaxis in Patients with Atrial Fibrillation in Mexico: A Review. American Journal of Cardiovascular Drugs, 2016. 16(3): p. 171-182.
Aldea, M., et al., P1.22-20 High Incidence of Ischemic Stroke in Patients with Non-small cell lung cancer and RET fusions. Journal of Thoracic Oncology, 2023. 18(11): p. S254.
Aldington, S., et al., Increased risk of cardiovascular events with parecoxib/valdecoxib: A systematic review and meta-analysis. New Zealand Medical Journal, 2005. 118(1226).
Al-Dorzi, H.M., et al., The association of timing of pharmacological prophylaxis and venous thromboembolism in patients with moderate-to-severe traumatic brain injury: A retrospective cohort study. Annals of Thoracic Medicine, 2022. 17(2): p. 102-109.
Aldridge, E. and L.L. Cunningham Jr, Current thoughts on treatment of patients receiving anticoagulation therapy. Journal of Oral and Maxillofacial Surgery, 2010. 68(11): p. 2879-2887.
Alegre, A., et al., Lenalidomide is effective as salvage therapy in refractory or relapsed multiple myeloma: Analysis of the Spanish compassionate use registry in advanced patients. International Journal of Hematology, 2011. 93(3): p. 351-360.
Alexander, M.D., et al., Long-Term Outcomes of Endovascular Treatment of Indirect Carotid Cavernous Fistulae: Superior Efficacy, Safety, and Durability of Transvenous Coiling over Other Techniques. Clinical Neurosurgery, 2019. 85(1): p. E94-E100.
Alexander, W., American college of cardiology. P and T, 2017. 42(5): p. 340-343.
Alexandrovna, N.V. and A. Shchapkov, Monitoring the effectiveness of therapy with new oral anticoagulants in patients observed in laboratory hemostasis and atherothrombosis clinic archangelsk. Thrombosis Research, 2016. 141: p. S23.
Alexopoulos, G., et al., Minimally Invasive Evacuation of Severe Intraventricular Hemorrhage Using the BrainPath Endoport-Assisted Microsurgical System. World Neurosurgery, 2020. 134: p. e540-e548.
Alfonso Piérola, A. and J.A. Páramo Fernández, Protocol for diagnosis and treatment of venous thromboembolism. Medicine (Spain), 2012. 11(22): p. 1366-1370.
Algattas, H., et al., Systematic review of safety and cost-effectiveness of venous thromboembolism prophylaxis strategies in patients undergoing craniotomy for brain tumor. Neurosurgery, 2018. 82(2): p. 142-154.
Algattas, H., et al., Systematic Review of Safety and Cost-Effectiveness of Venous Thromboembolism Prophylaxis Strategies in Patients Undergoing Craniotomy for Brain Tumor. Clinical Neurosurgery, 2018. 82(2): p. 142-154.
Algattas, H., et al., Venous thromboembolism anticoagulation prophylaxis timing in patients undergoing craniotomy for tumor. Neurosurgery Open, 2021. 2(1).
Alghamdi, E.A., et al., Immune checkpoint inhibitors and potential risk of thromboembolic events: Analysis of the WHO global database of individual case safety reports. Saudi Pharmaceutical Journal, 2022. 30(8): p. 1193-1199.
Alghasab, N.S., et al., Venous thromboembolism in COVID-19. Saudi Medical Journal, 2022. 43(9): p. 979-990.
Al-Hajjaj, M. and A.A. Aljool, An extremely rare complication of transurethral resection of the prostate: A case report. Annals of Medicine and Surgery, 2022. 77.
Al-Hajjaj, M., et al., Cerebrovascular accident after transurethral resection of the prostate: A rare complication. International Journal of Surgery Case Reports, 2022. 93.
Alhosain, D. and L. Kouba, Concurrent cerebral arterial and venous sinus thrombosis revealing celiac disease-a case report and literature review. BMC Gastroenterology, 2020. 20(1).
Al-Hubail, R. and N. Hassan, Efficacy and safety of enoxaparin as deep vein thrombosis prophylaxis in critically ill patients. Critical Care, 2012. 16: p. S150.
Al-Huniti, A., et al., Thrombotic and bleeding complications in paediatric inflammatory multisystem syndrome temporarily associated with COVID-19 (PIMS-TS) in children: A systematic review. Research and Practice in Thrombosis and Haemostasis, 2022. 6.
Ali, A., et al., SAFETY OF DIRECT ORAL ANTICOAGULANTS AS COMPARED TO LOW MOLECULAR WEIGHT HEPARIN IN TREATING VENOUS THROMBOEMBOLISM IN PATIENTS WITH PRIMARY BRAIN TUMORS AND BRAIN METASTASES. Neuro-Oncology, 2022. 24: p. vii147.
Ali, A., et al., Thromboembolic Outcomes in Tetrahydrocannabinol-Positive Trauma Patients With Traumatic Brain Injury. Journal of Surgical Research, 2022. 275: p. 194-202.
Ali, M., et al., Dissecting Out Risk Factors: A Case of Spontaneous Coronary Artery Dissection Without Traditional Risk Factors, in the Presence of Methamphetamine Use. Circulation, 2022. 146.
Ali, M. and C.L. Nawal, Rivaroxaban: A novel anticoagulant. Indian Journal of Medical Sciences, 2010. 64(11): p. 520-528.
Ali, N., M. Ayyub, and S.A. Khan, High prevalence of Protein C, Protein S, Antithrombin deficiency, And Factor V leiden mutation as a cause of hereditary thrombophilia in patients of venous thromboembolism and cerebrovascular accident. Pakistan Journal of Medical Sciences, 2014. 30(6).
Ali, N.E.S., et al., Postoperative Venous Thromboembolism after Neurotologic Surgery. Journal of Neurological Surgery, Part B: Skull Base, 2021. 82(3): p. 378-382.
Ali, R.M., A.I. Tharwat, and H.A. Labib, Effect of Aspirin Use on clinical Outcome among Critically Ill Patients with COVID- 19. Egyptian Journal of Anaesthesia, 2022. 38(1): p. 629-635.
Ali Yadullahi Mir, W., et al., PNEUMONIA-LIKE PATTERN OF CERVICAL CANCER LUNG METASTASES. Chest, 2023. 164(4): p. A4120-A4121.
Ali, Z., et al., Enoxaparin induced intracerebral haemorrhage after deep brain stimulation surgery. European Journal of Anaesthesiology, 2009. 26(7): p. 617-618.
Alidoost, M., et al., Trends of ordering hypercoagulability work-up at an academic medical center. Journal of Blood Medicine, 2021. 12: p. 369-376.
Alikhan, R., R. Bedenis, and A.T. Cohen, Heparin for the prevention of venous thromboembolism in acutely ill medical patients (excluding stroke and myocardial infarction). Cochrane Database of Systematic Reviews, 2014. 2014(5).
Alimam, S., et al., An audit of 80 patients between ages 85 and 90 attending the anticoagulant service at the University Hospital of South Manchester. British Journal of Haematology, 2010. 149: p. 40.
Alimam, S., et al., A study of 80 patients between ages 85 and 90 attending the anticoagulant service at the university hospital of South Manchester. Age and Ageing, 2011. 40: p. i15.
Alimohammadi, A., D.J. Kim, and T.S. Field, Updates in Cerebral Venous Thrombosis. Current Cardiology Reports, 2022. 24(1): p. 43-50.
Aljaras, R., M. Mukhtar, and Y. Dong, Cavernous transformation of a portal vein thrombus in a patient treated with apixaban: A case report. American Journal of Gastroenterology, 2021. 116(SUPPL): p. S1143.
Aljassani, K., et al., EMBOLIC STROKE AFTER CARDIAC SURGERY AND WARFARIN RE-INITIATION. Chest, 2023. 164(4): p. A236.
Al-Jazairi, A., et al., Performance Assessment of a Multifaceted Unfractionated Heparin Dosing Protocol in Adult Patients on Extracorporeal Membrane Oxygenator. Annals of Pharmacotherapy, 2021. 55(5): p. 592-604.
Alkaabi, J.K. and A. Pathare, Pattern and outcome of vascular involvement of Omani patients with Behcet's disease. Rheumatology International, 2011. 31(6): p. 731-735.
Al-Kassou, B., et al., Safety and Efficacy of Protamine Administration for Prevention of Bleeding Complications in Patients Undergoing TAVR. JACC: Cardiovascular Interventions, 2020. 13(12): p. 1471-1480.
Al-Khadra, A.S., Implantation of pacemakers and implantable cardioverter defibrillators in orally anticoagulated patients. PACE - Pacing and Clinical Electrophysiology, 2003. 26(1 II): p. 511-514.
Alkhankan, H., et al., Four-factor prothrombin complex concentrate for hemostasis in patients not on anticoagulants. Critical Care Medicine, 2019. 47(1).
Alkhenizan, A., Evidence-based medicine and hormone replacement therapy. Annals of Saudi Medicine, 2004. 24(3): p. 164-165.
AlKherayf, F., et al., Timing of anticoagulant re-initiation following intracerebral hemorrhage in mechanical heart valves: Survey of neurosurgeons and thrombosis experts. Clinical Neurology and Neurosurgery, 2017. 154: p. 23-27.
Alkindi, S., D. Dennison, and A. Pathare, Arterial and Venous Thrombotic Complications with Thalidomide in Multiple Myeloma. Archives of Medical Research, 2008. 39(2): p. 257-258.
Alkuwaiti, F., et al., Unusual presentation of aspergillus pericarditis: A case report. Saudi Journal of Medicine and Medical Sciences, 2019. 7(3): p. 175-178.
Allan, G.M., H.L. Banh, and J. Ference, Use of ASA after warfarin for unprovoked VTE. Canadian Family Physician, 2013. 59(10): p. 1075.
Allaqaband, S., et al., Endovascular Treatment of Peripheral Vascular Disease. Current Problems in Cardiology, 2009. 34(9): p. 359-476.
Allareddy, R.R., RE: Venous thromboembolism prophylaxis. Annals of Internal Medicine, 2012. 156(4): p. 324-325.
AlLehaibi, L.H., et al., Effectiveness and Safety of Enoxaparin Versus Unfractionated Heparin as Thromboprophylaxis in Hospitalized COVID-19 Patients: Real-World Evidence. Annals of Pharmacotherapy, 2023. 57(4): p. 361-374.
Allen, J., et al., The utility of head CT scans in geriatric patients with hip fractures following a low energy injury mechanism: A retrospective review. Injury, 2021. 52(6): p. 1462-1466.
Allen, S.J., et al., A high-dose preparation of lactobacilli and bifidobacteria in the prevention of antibiotic-associated and clostridium difficile diarrhoea in older people admitted to hospital: A multicentre, randomised, double-blind, placebo-controlled, parallel arm trial (PLACIDE). Health Technology Assessment, 2013. 17(57): p. 1-139.
Alli, N.A., et al., Thrombotic disorders (part 2). South African Medical Journal, 2020. 110(3): p. 181-187.
Alli, N.A., et al., Skull bone infarctive crisis and deep vein thrombosis in homozygous sickle cell disease- case report and review of the literature. Hematology, 2007. 12(2): p. 169-174.
Al-Mahayri, Z.N., et al., Vkorc1 variants as significant predictors of Warfarin dose in Emiratis. Pharmacogenomics and Personalized Medicine, 2019. 12: p. 47-57.
Al-Mahroos, M.I., M.K. Abdulridha, and M.R. Alhaleem, Evaluation of a designed community-based post -discharge warfarin management protocol on Iraqi patients. International Journal of Pharmaceutical Sciences and Research, 2017. 8(5): p. 2323-2332.
Almarshad, F., et al., Use of direct oral anticoagulants in daily practice. American Journal of Blood Research, 2018. 8(4): p. 57-72.
Almeida, A., et al., Unusual presentation of factor XIII deficiency. Haemophilia, 2002. 8(5): p. 703-705.
Almeida, N., et al., MARANTIC ENDOCARDITIS - DIAGNOSTIC AND MANAGEMENT CHALLENGES. JACC: CardioOncology, 2022. 4(1): p. S1-S2.
Al-Mufti, F., et al., Cerebral venous thrombosis in covid-19: A new york metropolitan cohort study. American Journal of Neuroradiology, 2021. 42(7): p. 1196-1200.
Al-Mufti, F., et al., Neurocritical Care of Emergent Large-Vessel Occlusion: The Era of a New Standard of Care. Journal of Intensive Care Medicine, 2017. 32(6): p. 373-386.
Almutairi, A.R., et al., Effectiveness and Safety of Non–vitamin K Antagonist Oral Anticoagulants for Atrial Fibrillation and Venous Thromboembolism: A Systematic Review and Meta-analyses. Clinical Therapeutics, 2017. 39(7): p. 1456-1478.e36.
Almuwaqqat, Z., Stemi, elevated PTT and anemia: A life threatening syndrome. Journal of General Internal Medicine, 2014. 29: p. S438.
Almyroudi, M.P. and G. Dimopoulos, Ιncidence, pathogenesis and management of thromboembolic complications in severe COVID-19. Pneumon, 2020. 33(4): p. 1-5.
Alonso De Leciñana-Cases, M., et al., Recommendations for stroke treatment and prevention, 2004. Revista de Neurologia, 2004. 39(5): p. 465-486.
Alonso-Beato, R., et al., Immune thrombocytopenia and COVID-19: Case report and review of literature. Lupus, 2021. 30(9): p. 1515-1521.
Alore, E.A., et al., Population-level outcomes of early versus delayed appendectomy for acute appendicitis using the American College of Surgeons National Surgical Quality Improvement Program. Journal of Surgical Research, 2018. 229: p. 234-242.
Alosaimi, H., et al., POSC210 Real- World Effectiveness and Safety of Rivaroxaban in Patients with NON-Valvular Atrial Fibrillation (NVAF) and Venous Thromboembolism (VTE) in Saudi Arabia. Value in Health, 2022. 25(1): p. S149.
Alosaimi, H.M., et al., A retrospective study of real-world effectiveness and safety of rivaroxaban in patients with non-valvular atrial fibrillation and venous thromboembolism in Saudi Arabia. PeerJ, 2022. 10.
Aloysius, M.M., et al., Direct-acting oral anticoagulants versus warfarin in relation to risk of gastrointestinal bleeding: A systematic review and meta-analysis of randomized controlled trials. Annals of Gastroenterology, 2021. 34(5): p. 651-659.
Alp, T., et al., A case of an antithrombin deficiency with mesenteric thromboses and cerebral infarct. Thrombosis Research, 2016. 141: p. S76.
Alpert, J.S., How can we improve our use of oral anticoagulants? American Journal of Medicine, 2006. 119(2): p. 101-102.
Alpert, J.S., New directions in anticoagulation. American Journal of Medicine, 2012. 125(3): p. 217-218.
Alpert, J.S., The NOACs (Novel Oral Anticoagulants) Have Landed! American Journal of Medicine, 2014. 127(11): p. 1027-1028.
Al-Quliti, K.W., R.M. Alhujeily, and O.M. Aljarbou, Intracerebral Hemorrhage Post-COVID 19 Infection. Pakistan Journal of Medical and Health Sciences, 2022. 16(2): p. 753-755.
Alrashed, A., et al., A comparison of three thromboprophylaxis regimens in critically ill COVID-19 patients: An analysis of real-world data. Frontiers in Cardiovascular Medicine, 2022. 9.
Alrashid, M.H., et al., Association of Genetic Polymorphisms in the VKORC1 and CYP2C9 Genes with Warfarin Dosage in a Group of Kuwaiti Individuals. Molecular Diagnosis and Therapy, 2016. 20(2): p. 183-190.
Alrawashdeh, S., et al., The Value and Applicability of the Electrocardiography in Revealing the Cardiac Involvement of COVID-19 Patients. Acta Informatica Medica, 2021. 29(4): p. 253-259.
Alreshq, R., G. Hsu, and M. Torosoff, Acute pulmonary embolism presenting with symptomatic bradycardia: A case report and review of the literature. American Journal of Case Reports, 2019. 20: p. 748-752.
Al-Saadi, E.A.K., H.A. Al-Rubaie, and R.A. Al-Rubaye, Prothrombotic changes in patients with end-stage renal disease and its relation to thrombotic cardiovascular complication. Indian Journal of Forensic Medicine and Toxicology, 2020. 14(3): p. 1410-1416.
Al-Samkari, H. and J.M. Connors, Dual anticoagulation with fondaparinux and dabigatran for treatment of cancer-associated hypercoagulability. American Journal of Hematology, 2018. 93(6): p. E156-E158.
Al-Samkari, H., et al., Thrombosis, bleeding, and the observational effect of early therapeutic anticoagulation on survival in critically ill patients with covid-19. Annals of Internal Medicine, 2021. 174(5): p. 622-632.
Alsayegh, F., et al., Heparin anticoagulation responsiveness in a coronary care unit: A prospective observational study. Cardiovascular Therapeutics, 2009. 27(2): p. 77-82.
Al-Shaikh, R.H., et al., Glioblastoma and disseminated intravascular coagulation: Literature review and illustrative case. Neurology, 2019. 92(15).
Alshaqi, O., S. Habib, and A. Al Awwad, Libman-Sacks Endocarditis with Antiphospholipid Syndrome: A Rare Etiology of Ischemic Stroke Despite Oral Anticoagulant Therapy. Annals of Neurology, 2022. 92: p. S73-S74.
Alsultan, A., et al., Utilizing Whole-Exome Sequencing to Characterize the Phenotypic Variability of Sickle Cell Disease. Genetic Testing and Molecular Biomarkers, 2018. 22(9): p. 561-567.
Altenburg, A. and P. Haage, Antiplatelet and anticoagulant drugs in interventional radiology. CardioVascular and Interventional Radiology, 2012. 35(1): p. 30-42.
Altman, R. and H.O. Vidal, Battle of oral anticoagulants in the field of atrial fibrillation scrutinized from a clinical practice (the real world) perspective. Thrombosis Journal, 2011. 9.
Alvarez, A., et al., Prevalence of Factor V Leiden and the G20210A mutation of the prothrombin gene in a random group of patients with thrombotic episodes. Sangre, 1999. 44(1): p. 7-12.
Alvarez, P., et al., Acquired and Hereditary Hypercoagulable States in Patients with Continuous Flow Left Ventricular Assist Devices: Prevalence and Thrombotic Complications. Journal of Cardiac Failure, 2016. 22(7): p. 501-511.
Alvarez-Larrán, A., et al., Essential thrombocythemia in young individuals: Frequency and risk factors for vascular events and evolution to myelofibrosis in 126 patients. Leukemia, 2007. 21(6): p. 1218-1223.
Alves, J., et al., Phlegmasia cerulea dolens: a swelling, cyanosis and discolouration of the extremity in the ICU. BMJ Case Reports, 2022. 15(11).
Alves, M.B., et al., Patterns of Care and Temporal Trends in Ischemic Stroke Management: A Brazilian Perspective. Journal of Stroke and Cerebrovascular Diseases, 2017. 26(10): p. 2256-2263.
Alveyn, E. and A. Mahto, A CASE OF THROMBOEMBOLIC ISCHAEMIC CARDIOMYOPATHY AND INTRACARDIAC THROMBUS IN A PATIENT WITH ANTIPHOSPHOLIPID SYNDROME. Rheumatology Advances in Practice, 2021. 5: p. i13-i14.
Alvi, M.A. and V. Lu, Early versus late pharmacologic thromboprophylaxis in traumatic intracranial hemorrhage: A systematic review and meta-analysis. Journal of Neurosurgery, 2019. 131(1): p. 50-51.
Alzubiedi, S. and M.I. Saleh, Pharmacogenetic-guided warfarin dosing algorithm in African-Americans. Journal of Cardiovascular Pharmacology, 2016. 67(1): p. 86-92.
Amano, H., et al., Efficacy and safety of triple therapy and dual therapy with direct oral anticoagulants compared to warfarin. International Heart Journal, 2017. 58(4): p. 570-576.
Amarenco, P., Patent foramen ovale and the risk of stroke: Smoking gun guilty by association? Heart, 2005. 91(4): p. 441-443.
Amedro, P., et al., Quality of life in children participating in a non-selective INR self-monitoring VKA-education programme. Archives of Cardiovascular Diseases, 2018. 111(3): p. 180-188.
Amela, R., et al., Recurrent ischemic strokes secondary to acquired hypercoagulability in a patient with prostatic adenocarcinoma. Neurologia, 2004. 19(2): p. 69-73.
Ames, P.R.J., et al., Bleeding and re-thrombosis in primary antiphospholipid syndrome on oral anticoagulation: An 8-year longitudinal comparison with mitral valve replacement and inherited thrombophilia. Thrombosis and Haemostasis, 2005. 93(4): p. 694-699.
Ames, P.R.J., et al., C-reactive protein in primary antiphospholipid syndrome [2]. Journal of Rheumatology, 2007. 34(3): p. 650-651.
Amigo, M.C., et al., Development and initial validation of a damage index (DIAPS) in patients with thrombotic antiphospholipid syndrome (APS). Lupus, 2015. 24(9): p. 927-934.
Amilineni, N., F. Tawadros, and K. Chakraborty, Ungodly act of janus kinase. Journal of Investigative Medicine, 2019. 67(2): p. 430-431.
Amin, A., Oral anticoagulation to reduce risk of stroke in patients with atrial fibrillation: Current and future therapies. Clinical Interventions in Aging, 2013. 8: p. 75-84.
Amin, A. and M. Cappell, Characteristics of gastrointestinal ischemia in patients with antiphospholipid syndrome. American Journal of Gastroenterology, 2011. 106: p. S88.
Amin, A., et al., Medical cost avoidance among the general and elderly atrial fibrillation populations differs according to specific anticoagulant use, based on the aristotle and re-ly trials. Circulation: Cardiovascular Quality and Outcomes, 2012. 5(3).
Amini, S., H.E. Kouchak, and A. Sangchooli, Inoperable Primary Hydatidosis of Pelvic Bones with Involvement of Gluteal Muscles: Diagnosis of a Rare Presentation and Follow-up. SN Comprehensive Clinical Medicine, 2020. 2(3): p. 342-345.
Amini, S., et al., Pharmacotherapy consideration of thrombolytic medications in COVID-19-associated ARDS. Journal of Intensive Care, 2022. 10(1).
Amory, C., et al., Persistent antibodies TO β2glycoprotein-I predict shorter time to subsequent thrombo-occlusive events or death after ischemic stroke. Stroke, 2009. 40(4): p. e148.
Amouzegar, A. and G.M. Walker, Recurrent venousandarterialthromboembolic events as first manifestations of pancreatic malignancy. Journal of General Internal Medicine, 2020. 35(SUPPL 1): p. S552.
Ana-Maria, R., et al., Sequestred thrombus in foramen ovale - An unexpected complication after a coronary artery bypass grafting surgery. Clujul Medical, 2017. 90: p. S190.
Andériz, F.O., et al., Paraplegia after lumbar puncture. American Journal of the Medical Sciences, 2014. 347(2): p. 170-171.
Anderson, D.R., et al., Aspirin versus low-molecular-weight heparin for extended venous thromboembolism prophylaxis after total hip arthroplasty: A randomized trial. Annals of Internal Medicine, 2013. 158(11): p. 800-806.
Anderson, D.R., L. Harrison, and J. Hirsh, Evaluation of a portable prothrombin time monitor for home use by patients who require long-term oral anticoagulant therapy. Archives of Internal Medicine, 1993. 153(12): p. 1441-1447.
Anderson, J.A., W. Lim, and J.I. Weitz, Genetics of Coagulation: What the Cardiologist Needs to Know. Canadian Journal of Cardiology, 2013. 29(1): p. 75-88.
Anderson, M., et al., Paediatric protein s deficiency-a case study. Journal of Clinical Apheresis, 2013. 28(2): p. 111.
Anderson, P.C., A. Sundblad, and P. Kim, SVC filters: Safety and efficacy in preventing pulmonary embolism. Journal of Vascular and Interventional Radiology, 2012. 23(3): p. S171-S172.
Andersson, T.B. and M. Keisu, Drug-induced liver injury in humans: The case of ximelagatran. 2010. p. 407-418.
Andleeb, S., et al., Persistent bacteremia unmasking an infected aneurysm in the left atrioventricular groove. Journal of Hospital Medicine, 2018. 13(4).
André, C., G.R. De Freitas, and M.M. Fukujima, Prevention of deep venous thrombosis and pulmonary embolism following stroke: A systematic review of published articles. European Journal of Neurology, 2007. 14(1): p. 21-32.
Andreoli, L., et al., Estimated frequency of antiphospholipid antibodies in patients with pregnancy morbidity, stroke, myocardial infarction, and deep vein thrombosis: A critical review of the literature. Arthritis Care and Research, 2013. 65(11): p. 1869-1873.
Andreotti, F., M. Massetti, and J. Ten Berg, Defining optimal antithrombotic therapy post-TAVI: the contribution of ATLANTIS. European Heart Journal, 2022. 43(29): p. 2798-2800.
Andreotti, F., et al., Antithrombotic therapy in the elderly: Expert position paper of the European society of cardiology working group on thrombosis. European Heart Journal, 2015. 36(46): p. 3238-3249.
Andreozzi, G.M. and G. Palareti, Rationale and study design of the SURVET trial (Sulodexide in Secondary Prevention of recurrent deep vein thrombosis). Pathophysiology of Haemostasis and Thrombosis, 2010. 37: p. A136.
Andrew, H. and L. Christian, Incidence of Deep Venous Thrombosis (DVT) related to type of DVT prophylaxis in patients with intracerebral haemorrhage Venkhat Abhay. Journal of Clinical Neuroscience, 2009. 16(11): p. 1542.
Andriani, A., et al., Analysis of clinical complications in Essential thrombocytemia: A retrospective study of 74 patients. Haematologica, 2009. 94: p. 589.
Andrianopoulos, I., et al., Thromboembolism in stroke patients in an ICU setting. Intensive Care Medicine Experimental, 2019. 7.
Anila, K.N. and J. Emmanuel, Clinical pharmacist governed anticoagulation service in stroke unit of a tertiary care teaching hospital. Asian Journal of Pharmaceutical and Clinical Research, 2013. 6(SUPPL. 2): p. 147-150.
Ankolekar, S., et al., Graduated compression stockings in stroke: the effect of the neutral CLOTS 1 trial on the use of graduated compression stockings, as assessed in the 'Efficacy of Nitric Oxide Stroke' (ENOS) trial. Cerebrovascular Diseases, 2012. 33: p. 67.
Ankolekar, S., et al., Effect of the neutral CLOTS 1 trial on the use of graduated compression stockings in the Efficacy of Nitric Oxide Stroke (ENOS) trial. Journal of Neurology, Neurosurgery and Psychiatry, 2013. 84(3): p. 342-347.
Annala, A.P., et al., Safety of Diagnostic Coronary Angiography During Uninterrupted Therapeutic Warfarin Treatment. American Journal of Cardiology, 2008. 102(4): p. 386-390.
Anninos, H., et al., Triflusal: An old drug in modern antiplatelet therapy. Review of its action, use, safety and effectiveness. Hellenic Journal of Cardiology, 2009. 50(3): p. 199-207.
Ansar, V. and N. Valadi, Guillain-Barré Syndrome. Primary Care - Clinics in Office Practice, 2015. 42(2): p. 189-193.
Ansell, J., Long-term anticoagulation: The prospects for alternatives to warfarin. Seminars in Vascular Surgery, 2005. 18(3 SPEC. ISS.): p. 134-138.
Ansell, J., Oral anticoagulants - The old and the new. Disease-a-Month, 2005. 51(2-3): p. 208-212.
Ansell, J.E., Prophylaxis and treatment of venous thromboembolism in cancer patients: A review. American Journal of Clinical Oncology: Cancer Clinical Trials, 2009. 32(SUPPL. 4): p. S8-S12.
Anthony, C.J., et al., Intensity of anticoagulation with warfarin and risk of adverse events in patients presenting to the emergency department. Annals of Pharmacotherapy, 2011. 45(7-8): p. 881-887.
Antic, D., et al., Venous thromboembolic events in lymphoma patients: Actual relationships between epidemiology, mechanisms, clinical profile and treatment. Blood Reviews, 2018. 32(2): p. 144-158.
Antoniou, S., Rivaroxaban for the treatment and prevention of thromboembolic disease. Journal of Pharmacy and Pharmacology, 2015. 67(8): p. 1119-1132.
Antonucci, E., et al., Cancer-associated venous thromboembolism: Results from the prospective multicenter START2-registry study. Blood Transfusion, 2018. 16: p. s512.
Antonucci, E., et al., Treatment Decision-Making of Secondary Prevention After Venous Thromboembolism: Data From the Real-Life START2-POST-VTE Register. Clinical and Applied Thrombosis/Hemostasis, 2020. 26.
Antonucci, E., et al., Patients with isolated pulmonary embolism: Results from START2 registry and fadoi-start. Blood Transfusion, 2018. 16: p. s533.
Anzola, G.P., L. Giusti Del Giardino, and M.P. Piras, Patent foramen ovale (PFO) and cryptogenic stroke. Journal of Thrombosis and Haemostasis, 2010. 8(8): p. 1675-1677.
Aoki, M., et al., Ovarian teratoid carcinosarcoma with a PIK3CA mutation: a case report and review of the literature. International Cancer Conference Journal, 2022. 11(4): p. 231-237.
Aoun, E.G., et al., Malignancy and hypercoagulability: A two-way association revisited. Journal of Thrombosis and Thrombolysis, 2010. 30(3): p. 340-341.
Aoyama-Mani, C., et al., Vascular complications and coagulation-related changes in the perioperative period in japanese patients undergoing non-cardiac surgery. Journal of Atherosclerosis and Thrombosis, 2014. 21(5): p. 414-434.
Aparicio Salcedo, I., et al., EP08.02-070 High Incidence of Peridiagnosis Thromboembolic Events In Patients with BRAF Mutant Lung Cancer. Journal of Thoracic Oncology, 2022. 17(9): p. S433-S434.
Aparicio Salcedo, I., et al., P90.02 BRAF Mutation And Peridiagnosis Thromboembolic Events In Advanced NSCLC Patients. Journal of Thoracic Oncology, 2021. 16(3): p. S695-S696.
Aponte, J., et al., When not to choose apixaban: A case of apixaban failure. American Journal of Respiratory and Critical Care Medicine, 2018. 197(MeetingAbstracts).
Apostolidou, E., et al., Assessment and Reduction of Unnecessary Thrombophilia Testing in Patients 18-60 Years with Acute Cryptogenic Ischemic Stroke. Blood, 2019. 134: p. 3397.
Apostolou, C., et al., Rivaroxaban Use in Patients with Hemoglobinopathies. Hemoglobin, 2017. 41(3): p. 223-224.
Appadu, B., Drugs affecting coagulation. Anaesthesia and Intensive Care Medicine, 2010. 11(6): p. 247-253.
Appadu, B. and M. Morosan, Drugs affecting coagulation. Anaesthesia and Intensive Care Medicine, 2013. 14(1): p. 32-38.
Apra, C., et al., Presentation and management of lateral sinus thrombosis following posterior fossa surgery. Journal of Neurosurgery, 2017. 126(1): p. 8-16.
Arachchillage, D.J. and H. Cohen, Use of new oral anticoagulants in antiphospholipid syndrome. Current Rheumatology Reports, 2013. 15(6).
Arachchillage, D.R.J., New paradigms for anticoagulation in pregnant women with inherited thrombophilia. Clinical Advances in Hematology and Oncology, 2020. 18(10): p. 632-635.
Arachchillage, D.R.J., et al., Efficacy and safety of prothrombin complex concentrate in patients treated with rivaroxaban or apixaban compared to warfarin presenting with major bleeding. British Journal of Haematology, 2019. 184(5): p. 808-816.
Arachchillage, D.R.J., et al., Intracranial Hemorrhage and Early Mortality in Patients Receiving Extracorporeal Membrane Oxygenation for Severe Respiratory Failure. Seminars in Thrombosis and Hemostasis, 2018. 44(3): p. 276-286.
Arai, A., et al., Association of deep venous thrombosis with D-dimer values in patients with hemorrhagic stroke. Neurological Surgery, 2016. 44(12): p. 1019-1023.
Arai, H., et al., Association between Acid-Suppressive Drugs and Clinical Outcomes in Patients with Nonvalvular Atrial Fibrillation. Drugs in R and D, 2022. 22(3): p. 213-222.
Arai, H., et al., Effect of current smoking on ischemic events in patients with atrial fibrillation taking vitamin K antagonist. International Journal of Cardiology: Cardiovascular Risk and Prevention, 2022. 14.
Arambam, P., et al., A multicentric, retrospective, outcome analysis of contemporary antiplatelet discontinuation practices in coronary artery disease patients undergoing cardiac / non cardiac surgeries. Indian Heart Journal, 2014. 66: p. S19.
Aramendi, J.I. and C.A. Mestres, Initial experience with rivaroxaban in mechanical valve prosthesis in an animal model. European Journal of Cardio-thoracic Surgery, 2014. 45(5): p. 920-921.
Arami, S., et al., Clinical features and outcome of paediatric thrombosis over 5 years: Results from a UK regional registry. British Journal of Haematology, 2011. 153: p. 63.
Arat, A. and B. Cil, Double-balloon remodeling of wide-necked aneurysms distal to the circle of Willis. American Journal of Neuroradiology, 2005. 26(7): p. 1768-1771.
Arbit, B., M. Nishimura, and J.C. Hsu, Reversal agents for direct oral anticoagulants: A focused review. International Journal of Cardiology, 2016. 223: p. 244-250.
Arcadi, F.A., et al., New versus Old Oral Anticoagulants: How Can We Set the Scale Needle? Considerations on a Case Report. Medicina (Kaunas, Lithuania), 2019. 55(3).
Arcani, R., et al., True Antiphospholipid Syndrome in COVID-19: Contribution of the Follow-up of Antiphospholipid Autoantibodies. Seminars in Thrombosis and Hemostasis, 2023. 49(1): p. 97-102.
Arcasoy, S.M. and A. Vachani, Local and systemic thrombolytic therapy for acute venous thromboembolism. Clinics in Chest Medicine, 2003. 24(1): p. 73-91.
Arcas-Vega, M., et al., The spectrum of thrombosis in polycythemia vera: Experience of a tertiary hospital. HemaSphere, 2018. 2: p. 1025-1026.
Archibald, W.J., et al., Anticoagulation in patients with chronic lymphocytic leukemia (CLL) treated with ibrutinib. HemaSphere, 2019. 3: p. 144-145.
Arellano-Rodrigo, E., et al., Platelet turnover, coagulation factors, and soluble markers of platelet and endothelial activation in essential thrombocythemia: Relationship with thrombosis occurrence and JAK2 V617F allele burden. American Journal of Hematology, 2009. 84(2): p. 102-108.
Argalious, M.Y., et al., Association of Testosterone Replacement Therapy and the Incidence of a Composite of Postoperative In-hospital Mortality and Cardiovascular Events in Men Undergoing Noncardiac Surgery. Anesthesiology, 2017. 127(3): p. 457-465.
Argirò, R., et al., Cerebral hemorrhage related to vein thrombosis in Covid-19 patients in different Italian hospitals: View point for clinical and imaging implications. Journal of the Neurological Sciences, 2020. 416.
Arhinful, E., et al., Outcomes of damage control laparotomy with open abdomen management in the octogenarian population. Journal of Trauma - Injury, Infection and Critical Care, 2011. 70(3): p. 616-621.
Ariafar, A., et al., The effect of retroperitonealization of ureteroileal anastomosis on perioperative complications of radical cystectomy with ileal conduit urinary diversion. Archivio Italiano di Urologia e Andrologia, 2022. 94(2): p. 150-154.
Arkin, J., R. Then, and L. Ragupathi, Pulmonary Hypertension and Patent Foramen Ovale: A Rare Risk Factor for Stroke. Neurology, 2023. 100(17).
Arkley, J., et al., Too Cool? Hip Fracture Care and Maintaining Body Temperature. Geriatric Orthopaedic Surgery and Rehabilitation, 2020. 11.
Arko, F.R., M.Z. Arko, and E.H. Murphy, Endovascular intervention for lower-extremity deep venous thrombosis. Vascular Disease Management, 2011. 8(3): p. 71-79.
Armstrong, M.J., M.J. Schneck, and J. Biller, Discontinuation of Perioperative Antiplatelet and Anticoagulant Therapy in Stroke Patients. Neurologic Clinics, 2006. 24(4): p. 607-630.
Arnold, D.M., S.R. Kahn, and I. Shrier, Missed opportunities for prevention of venous thromboembolism: An evaluation of the use of thromboprophylaxis guidelines. Chest, 2001. 120(6): p. 1964-1971.
Arnone, G., et al., STROKE IN KLINEFELTER SYNDROME: CASE REPORT AND LITERATURE REVIEW. Neurological Sciences, 2022. 43: p. S5-S6.
Arnone, G.D., et al., Impact of Platelet Transfusion on Intracerebral Hemorrhage in Patients on Antiplatelet Therapy–An Analysis Based on Intracerebral Hemorrhage Score. World Neurosurgery, 2018. 111: p. e895-e904.
Aronniemi, J., et al., Sclerotherapy complications of peripheral venous malformations. Phlebology, 2016. 31(10): p. 712-722.
Aronow, W.S., Antiplatelet agents in the prevention of cardiovascular morbidity and mortality in older patients with vascular disease. Drugs and Aging, 1999. 15(2): p. 91-101.
Arora, A., et al., Position statement from the Indian Society of Gastroenterology, Cardiological Society of India, Indian Academy of Neurology and Vascular Society of India on gastrointestinal bleeding and endoscopic procedures in patients on antiplatelet and/or anticoagulant therapy. Indian Journal of Gastroenterology, 2023. 42(3): p. 332-346.
Arora, P., et al., Safety and efficacy of direct oral anticoagulants in comparison to low molecular weight heparin in hematological malignancies. Blood, 2017. 130.
Arora, S., F. Mookadam, and K. Srivathsan, Interventional management of atrial fibrillation. Expert Review of Cardiovascular Therapy, 2010. 8(7): p. 949-958.
Arron, M.J., et al., Management of medical complications associated with stroke. Heart Disease and Stroke, 1994. 3(2): p. 103-109.
Arsenijević, M., et al., Rare case of recurrent stroke in a patient with eosinophilic granulomatosis with polyangiitis: a case report. Egyptian Journal of Neurology, Psychiatry and Neurosurgery, 2021. 57(1).
Arshi, A., et al., Standardized Hospital-Based Care Programs Improve Geriatric Hip Fracture Outcomes: An Analysis of the ACS NSQIP Targeted Hip Fracture Series. Journal of Orthopaedic Trauma, 2019. 33(6): p. E223-E228.
Arun, A., et al., A proposed framework for cerebral venous congestion. Neuroradiology Journal, 2022. 35(1): p. 94-111.
Aryal, M.R., et al., Accelerated arterial and venous clots in a young pregnant woman: A saga of thrombotic storm. BMJ Case Reports, 2013.
Asad, A.A., et al., “Reduction in elevated pulmonary artery systolic pressure after thrombolysis with tenecteplase in acute pulmonary embolism”. Indian Heart Journal, 2013. 65: p. S88-S89.
Asdaghi, N., et al., Lower thrombolysis rates in women with acute ischemic stroke in the Florida-Puerto Rico collaboration to reduce stroke disparities study-the ninds stroke prevention intervention research program. Stroke, 2015. 46.
Asgedom, S.W., et al., Medical complications and mortality of hospitalized stroke patients. Journal of Stroke and Cerebrovascular Diseases, 2020. 29(8).
Asghar, A., et al., Mayhem in the retroperitoneum: Eroded ivc filters. Journal of Urology, 2021. 206(SUPPL 3): p. e136.
Asghar, A.M., et al., Mayhem in the retroperitoneum: Eroded IVC Filters. Journal of Endourology, 2021. 35(SUPPL 1): p. A249-A250.
Asherson, R.A., Widespread non-inflammatory vasculopathy and antiphospholipid antibodies: The catastrophic (Asherson's) syndrome. Rheumatologia, 2004. 18(3): p. 105-114.
Asherson, R.A., Multiorgan failure and antiphospholipid antibodies: The catastrophic antiphospholipid (Asherson's) syndrome. Immunobiology, 2005. 210(10): p. 727-733.
Asherson, R.A., New subsets of the antiphospholipid syndrome in 2006: Pre-APS (probable APS) and microangiopathic antiphospholipid syndromes ("MAPS"). Rheumatologia, 2006. 20(3): p. 119-129.
Asherson, R.A. and R. Cervera, Unusual manifestations of the antiphospholipid syndrome. Clinical Reviews in Allergy and Immunology, 2003. 25(1): p. 61-77.
Asherson, R.A., et al., The 'primary' antiphospholipid syndrome: Major clinical and serological features. Medicine, 1989. 68(6): p. 366-374.
Ashjazadeh, N., et al., Cerebral venous-sinus thrombosis: A case series analysis. Iranian Journal of Medical Sciences, 2011. 36(3): p. 178-182.
Ashritha, M., L. Arivarasu, and J. Somasundaram, Benefits of low molecular weight heparin. International Journal of Pharmaceutical Research, 2020. 12: p. 191-196.
Ashton, C., N. Banham, and M. Needham, Acute spontaneous spinal cord infarction: Utilisation of hyperbaric oxygen treatment, cerebrospinal fluid drainage and pentoxifylline. Diving and Hyperbaric Medicine, 2020. 50(4): p. 325-331.
Ashton, V., S. Kerolus-Georgi, and K.T. Moore, The Pharmacology, Efficacy, and Safety of Rivaroxaban in Renally Impaired Patient Populations. Journal of Clinical Pharmacology, 2021. 61(8): p. 1010-1026.
Ashton, V., L. Mudarris, and K.T. Moore, The Pharmacology, Efficacy, and Safety of Rivaroxaban in Obese Patient Populations. American Journal of Cardiovascular Drugs, 2021. 21(3): p. 283-297.
Ashwath, A., et al., Concurrent atypical thrombotic complications of acute promyelocytic leukemia (APL) in an anticoagulated patient: A rare case report. Research and Practice in Thrombosis and Haemostasis, 2021. 5(SUPPL 2).
Ašić, A., et al., Pharmacogenetics of novel oral anticoagulants: A review of identified gene variants & future perspectives. Personalized Medicine, 2018. 15(3): p. 209-221.
Askanase, A., et al., Role of Platelet-bound Complement Activation Product (PC4d) in Predicting Risk of Future Thrombotic Events in Systemic Lupus Erythematosus. Arthritis and Rheumatology, 2022. 74: p. 2843-2845.
Askanase, A., et al., ROLE OF PLATELET-BOUND COMPLEMENT ACTIVATION PRODUCT (PC4D) IN PREDICTING RISK OF FUTURE THROMBOTIC EVENTS IN SYSTEMIC LUPUS ERYTHEMATOSUS. Lupus Science and Medicine, 2022. 9: p. A17-A18.
Askari, A., A. Chin, and A. Perumbeti, PATENT FORAMEN OVALE PREVENTING PROGRESSION OF SUBMASSIVE PULMONARY EMBOLISM. Chest, 2019. 156(4): p. A820-A821.
Asl, A.A., et al., Post liver transplant complications of Budd-Chiari syndrome. Indian Journal of Gastroenterology, 2021. 40(3): p. 281-286.
Aslam, A., S. Gombar, and P. Kwo, Outcomes for Patients on DOACs in Compensated and Decompensated Cirrhosis. American Journal of Gastroenterology, 2022. 117(10): p. S893-S894.
Aslam, F., et al., Peripheral arterial disease: Current perspectives and new trends in management. Southern Medical Journal, 2009. 102(11): p. 1141-1149.
Aslam, F., J. Shirani, and A.A. Haque, Patent foramen ovale: Assessment, clinical significance and therapeutic options. Southern Medical Journal, 2006. 99(12): p. 1367-1372.
Aspinall, S.L., et al., The quality of warfarin prescribing and monitoring in veterans affairs nursing homes. Journal of the American Geriatrics Society, 2010. 58(8): p. 1475-1480.
Assael, L.A., Hemostasis is a Shared Responsibility. Journal of Oral and Maxillofacial Surgery, 2003. 61(12): p. 1377-1378.
Assefa, T., et al., Preoperative echocardiogram does not increase time to surgery in hip fracture patients with prior percutaneous coronary intervention. European Journal of Orthopaedic Surgery and Traumatology, 2023. 33(4): p. 1013-1022.
Asuzu, D.T., et al., Fulminant Reversible Cerebral Vasoconstriction Syndrome After Carotid Endarterectomy for Asymptomatic Stenosis. World Neurosurgery, 2020. 134: p. 423-426.
Ateka-Barrutia, O. and M.A. Khamashta, The challenge of pregnancy for patients with SLE. Lupus, 2013. 22(12): p. 1295-1308.
Atkinson, R.P., Acute stroke medical management. Physical Medicine and Rehabilitation Clinics of North America, 1999. 10(4): p. 815-826.
Atsumi, H., et al., The combination of warfarin use and the spot sign leads to detrimental outcomes in patients with intracerebral hematomas. Clinical Neurology and Neurosurgery, 2019. 178: p. 20-24.
Attah, E., et al., Observed risk of recurrent bleeding and thromboembolic disease in COVID-19 patients with gastrointestinal bleeding. Endoscopy International Open, 2021. 9(9): p. E1435-E1444.
Attar, H., A. Sachdeva, and S. Sundararajan, Cardioembolic Stroke in Adults With a History of Congenital Heart Disease. Stroke, 2016. 47(5): p. e79-e81.
Atthota, S., et al., Donor-derived disorders of hemostasis and thrombosis in liver transplantation: Considerations for deceased donor liver selection. Liver Transplantation, 2023. 29(10): p. 1109-1117.
Atzmon, R., et al., The effect of postoperative weight-bearing status on mortality rate following proximal femoral fractures surgery. Archives of Orthopaedic and Trauma Surgery, 2022. 142(6): p. 947-953.
Audebert, H.J., et al., Initiation of oral anticoagulation after acute ischaemic stroke or transient ischaemic attack: Timing and complications of overlapping heparin or conventional treatment. Cerebrovascular Diseases, 2008. 26(2): p. 171-177.
Aue, G. and M.K. Horne Iii, Clinical significance of hypodysfibrinogenemia γ 326 Cys → Tyr? [1]. Thrombosis and Haemostasis, 2005. 94(5): p. 1108-1109.
Auer, J., R. Berent, and F. Gurtner, Intermittent pneumatic compression in patients with stroke. The Lancet, 2013. 382(9903): p. 1481.
Auerbach, E. and D.M. Aboulafia, Venous and arterial thromboembolic complications associated with HIV infection and highly active antiretroviral therapy. Seminars in Thrombosis and Hemostasis, 2012. 38(8): p. 830-838.
Augoustides, J.G.T., Advances in anticoagulation: Focus on dabigatran, an oral direct thrombin inhibitor. Journal of Cardiothoracic and Vascular Anesthesia, 2011. 25(6): p. 1208-1212.
Augoustides, J.G.T., Breakthroughs in anticoagulation: Advent of the oral direct factor Xa inhibitors. Journal of Cardiothoracic and Vascular Anesthesia, 2012. 26(4): p. 740-745.
Austin, S., et al., Idarucizumab, a specific antidote for dabigatran: Immediate, complete and sustained reversal of dabigatran induced anticoagulation in elderly and renally impaired subjects. British Journal of Haematology, 2015. 169: p. 10-11.
Avakov, V., et al., Pathophysiology and differentiated hyperosmolary therapy in cerebral edema in patients with craniocerebral injury. International Journal of Pharmaceutical Research, 2020. 12(2): p. 170-194.
Avgerinos, E.D., et al., Catheter-directed thrombolysis versus suction thrombectomy in the management of acute pulmonary embolism. Journal of Vascular Surgery: Venous and Lymphatic Disorders, 2019. 7(5): p. 623-628.
Avila, M.L., P.S. Shah, and L.R. Brandão, Different unfractionated heparin doses for preventing arterial thrombosis in children undergoing cardiac catheterization. Cochrane Database of Systematic Reviews, 2014. 2014(3).
Avnon, L.S., et al., Thromboembolic events in patients with severe pandemic influenza A/H1N1. European Journal of Internal Medicine, 2015. 26(8): p. 596-598.
Avriel, A., et al., Prediction of Antiphospholipid syndrome using Annexin A5 competition assay in patients with SLE. Clinical Rheumatology, 2016. 35(12): p. 2933-2938.
Awad, I.A., et al., Prophylaxis for deep venous thrombosis in craniotomy patients: A decision analysis: Comments. Neurosurgery, 2005. 56(6): p. 1292-1294.
Awidi, A., et al., Risk stratification for venous thromboembolism in hospitalized patients in a developing country: A prospective study. Journal of Thrombosis and Thrombolysis, 2009. 28(3): p. 309-313.
Axelrod, D., et al., "Hormesis" - An inappropriate extrapolation from the specific to the universal. International Journal of Occupational and Environmental Health, 2004. 10(3): p. 335-339.
Ay, C., J. Beyer-Westendorf, and I. Pabinger, Treatment of cancer-associated venous thromboembolism in the age of direct oral anticoagulants. Annals of Oncology, 2019. 30(6): p. 897-907.
Ayabe, K. and S. Goto, Cryptogenic stroke prevention through venous thromboembolism prevention: Potential and truth in the advent of non-vitamin K antagonist oral anticoagulants. Journal of Cardiology Cases, 2016. 14(3): p. 69-70.
Ayah, O.A., et al., Stroke prevention in high-risk patients with PFO-unclear guidelines/increasing evidence. Journal of Invasive Cardiology, 2017. 29(10): p. E136-E137.
Ayass, M.A., et al., New High-Affinity Thrombin Aptamers for Advancing Coagulation Therapy: Balancing Thrombin Inhibition for Clot Prevention and Effective Bleeding Management with Antidote. Cells, 2023. 12(18).
Aydin, B., et al., Fibrinolytic therapy of thrombosis in 27 newborns followed-up in neonatal intensive care unit. Pediatric Hematology and Oncology, 2013. 30(8): p. 705-716.
Ayele, N. and M. Schneck, 2021 comparison of international stroke guidelines for acute ischemic stroke. Stroke, 2022. 53(SUPPL 1).
Aykan, A.Ç., et al., Reduced-dose systemic fibrinolysis in massive pulmonary embolism: a pilot study. Clinical and Experimental Emergency Medicine, 2023. 10(3): p. 280-286.
Ayre, S. and G. Walters, Are therapeutic decisions made on the medical admissions unit any more evidence-based than they used to be? Journal of Evaluation in Clinical Practice, 2009. 15(6): p. 1180-1186.
Azhar, A., A. Bk, and O. Hadzipasic, An interesting case of COVID-19 induced hypercoagulability manifesting as pulmonary embolism and apical left ventricular thrombus. American Journal of Respiratory and Critical Care Medicine, 2021. 203(9).
Azraai, M., et al., Observational cohort study of the triggers, diagnoses and outcomes of the medical emergency team (MET) response in adult psychiatry inpatients colocated with acute medical services in Australia. BMJ Open, 2021. 11(10).
B. Riahi, E., et al., Atrial fibrillation, liver cirrhosis, thrombosis, and bleeding: A Danish population-based cohort study. Research and Practice in Thrombosis and Haemostasis, 2022. 6(2).
Baadh, A., et al., The newer kids on the block: An update on oral anticoagulants for interventional radiologists. Journal of Vascular and Interventional Radiology, 2015. 26(2): p. S161.
Baba, H., et al., Stroke in a child safely treated with intravenous tissue plasminogen activator and edaravone, a free radical scavenger. Journal of Stroke and Cerebrovascular Diseases, 2012. 21(8): p. 903.e5-903.e8.
Baba, T., et al., Validation and reliability of current guidelines for the treatment of essential thrombocythemia under real-world clinical settings in Japan. Hematology (United Kingdom), 2022. 27(1): p. 157-166.
Babar, L., et al., Evaluation of readmission rates for gastrointestinal bleeds in high risk oncologic patients. Journal of Clinical Oncology, 2019. 37.
Bächli, E., New anticoagulants - Direct factor Xa-inhibitors. Therapeutische Umschau, 2012. 69(11): p. 635-641.
Bachmann, F., The discovery of factor X: A personal reminiscence. Thrombosis and Haemostasis, 2007. 98(1): p. 16-19.
Badawy, S.M. and A. Sharathkumar, Current practice patterns of phamacological thromboprophylaxis for prevention of venous thromboembolism in Hospitalized children: A survey of pediatric hemostasis and thrombosis experts in North America. Blood, 2014. 124(21).
Badescu, M.C., et al., Prediction of bleeding events using the VTE-BLEED risk score in patients with venous thromboembolism receiving anticoagulant therapy (Review). Experimental and Therapeutic Medicine, 2021. 22(5).
Badila, E., et al., Cardiovascular Disease as a Consequence or a Cause of Cancer: Potential Role of Extracellular Vesicles. Biomolecules, 2023. 13(2).
Badini, S.M., et al., Non-Adherence Factors Associated with the Use of Rivaroxaban Among Patients with Deep Venous Thromboembolism: A Single Center Observational Study. Pakistan Journal of Medical and Health Sciences, 2022. 16(12): p. 712-714.
Badjatia, N., Fever management. CONTINUUM Lifelong Learning in Neurology, 2009. 15(3): p. 83-99.
Badurdeen, D., et al., BLACK PATIENTS SUFFER SIGNIFICANTLY HIGHER ADVERSE EVENTS FROM BARIATRIC SURGERY DESPITE BETTER 30 DAY DECREASE IN BMI - AN ANALYSIS OF THE MBSAQIP DATA REGISTRY. Gastroenterology, 2021. 160(6): p. S-869.
Baetz, B.E. and S.A. Spinler, Dabigatran etexilate: An oral direct thrombin inhibitor for prophylaxis and treatment of thromboembolic diseases. Pharmacotherapy, 2008. 28(11 PART 1): p. 1354-1373.
Bagheri, A. and J. Bagheri, Concurrence of pleural effusion and inferior vena cava thrombus in antiphospholipid syndrome complicated by intra-cardiac thrombus. Research in Cardiovascular Medicine, 2016. 5(4).
Baglin, T., Clinical use of new oral anticoagulant drugs: Dabigatran and rivaroxaban. British Journal of Haematology, 2013. 163(2): p. 160-167.
Baglin, T., et al., Guidelines on the use and monitoring of heparin. British Journal of Haematology, 2006. 133(1): p. 19-34.
Baglin, T., et al., Clinical guidelines for testing for heritable thrombophilia. British Journal of Haematology, 2010. 149(2): p. 209-220.
Baglin, T.P., D.M. Keeling, and H.G. Watson, Guidelines on oral anticoagulation (warfarin): Third edition - 2005 Update. British Journal of Haematology, 2006. 132(3): p. 277-285.
Bagna, R., et al., Hypodisfibrinogenemia: Maternal-fetal repercussions and molecular diagnosis. International Journal of Laboratory Hematology, 2016. 38: p. 14-15.
Baharoglu, M.I., et al., Acute Management of Hemostasis in Patients With Neurological Injury. Transfusion Medicine Reviews, 2017. 31(4): p. 236-244.
Bai, M., et al., Veno-Arterial Extracorporeal Membrane Oxygenation in Elective High-Risk Percutaneous Coronary Interventions. Frontiers in Medicine, 2022. 9.
Bai, X., et al., Clinical diagnosis and treatment of peripherally inserted central catheter related upper extremity deep venous thrombosis. Biomedical Research (India), 2017. 28(22): p. 9707-9711.
Bai, Y., et al., Clinical Features Associated with ‘Normal Range’ Fibrin D-Dimer Levels in Atrial Fibrillation Patients with Left Atrial Thrombus. Clinical and Applied Thrombosis/Hemostasis, 2022. 28.
Baig, A. and W. Berjaoui, Submassive pulmonary embolism treatment with ultrasound accelerated thrombolysis (spear trial). Chest, 2017. 152(4): p. A1048.
Bajaj, M.S. and S.P. Bajaj, Tissue factor pathway inhibitor: Potential therapeutic applications. Thrombosis and Haemostasis, 1997. 78(1): p. 471-477.
Bajkin, B.V., et al., Comparison of efficacy of local hemostatic modalities in anticoagulated patients undergoing tooth extractions. Vojnosanitetski Pregled, 2014. 71(12): p. 1097-1101.
Bajko, Z., et al., Rivaroxaban for the treatment of cerebral venous thrombosis: a single-center experience. Acta Neurologica Belgica, 2022. 122(1): p. 105-111.
Bajorek, B.V., et al., Management of over-anticoagulation in warfarinised hospital patients. Journal of Pharmacy Practice and Research, 2009. 39(1): p. 13-18.
Baker Jr, W.F., Thrombolytic therapy clinical applications. Hematology/Oncology Clinics of North America, 2003. 17(1): p. 283-311.
Baker Jr, W.F., Thrombolytic therapy: Current clinical practice. Hematology/Oncology Clinics of North America, 2005. 19(1): p. 147-181.
Baker, J.W., K.L. Pierce, and C.A. Ryals, INR goal attainment and oral anticoagulation knowledge of patients enrolled in an anticoagulation clinic in a veterans affairs medical center. Journal of Managed Care Pharmacy, 2011. 17(2): p. 133-142.
Baker, S.A., et al., DOAC-Stop in lupus anticoagulant testing: Direct oral anticoagulant interference removed in most samples. Research and Practice in Thrombosis and Haemostasis, 2021. 5(2): p. 314-325.
Bakiri, F., et al., Pituitary apoplexy after somatostatin analogue administration: Coincidental or causative? Clinical Endocrinology, 2014. 81(3): p. 471-473.
Bakow, B.R., et al., Choice of anticoagulation in patients with low risk antiphospholipid syndrome. Journal of Thrombosis and Thrombolysis, 2023. 56(1): p. 121-127.
Bal, S., P. Ojha, and M.D. Hill, Stroke prevention treatment of patients with atrial fibrillation: Old and new. Current Neurology and Neuroscience Reports, 2011. 11(1): p. 15-27.
Balabanova, Y., et al., Population-based study of long-term anticoagulation for treatment and secondary prophylaxis of venous thromboembolism in men with prostate cancer in Sweden. BMC Urology, 2022. 22(1).
Balabhadra, S., et al., 03:18 PM Abstract No. 153 The influence of IVC filters on the rate of pulmonary embolism in cancer patients with deep venous thrombosis: a population-based study. Journal of Vascular and Interventional Radiology, 2019. 30(3): p. S70-S71.
Balabhadra, S., et al., Association of Inferior Vena Cava Filter Placement with Rates of Pulmonary Embolism in Patients with Cancer and Acute Lower Extremity Deep Venous Thrombosis. JAMA Network Open, 2020. 3(7).
Balami, J.S. and A.M. Buchan, Complications of intracerebral haemorrhage. The Lancet Neurology, 2012. 11(1): p. 101-118.
Balbay, O., et al., Spontaneous leg haematoma in a patient anticoagulated with nadroparin for suspected pulmonary thromboembolism [1]. Swiss Medical Weekly, 2004. 134(7-8): p. 110-111.
Balch, J.A., et al., Safety of laparoscopic inguinal hernia repair in the setting of antithrombotic therapy. Surgical Endoscopy, 2022. 36(12): p. 9011-9018.
Balcom, W.B., et al., A single-center experience with low-dose warfarin in patients undergoing total hip or total knee replacement surgery. Circulation: Cardiovascular Quality and Outcomes, 2011. 4(6).
Baleva, M., et al., Anti-phospholipid antibodies in patients with primary and secondary antiphospholipid syndrome. Allergy: European Journal of Allergy and Clinical Immunology, 2012. 67: p. 268.
Ball, K. and E.W. Covington, Safety and Efficacy of Apixaban Following Bioprosthetic Valve Replacements: A Retrospective Evaluation. Journal of Pharmacy Technology, 2021. 37(4): p. 193-201.
Balogun, I.O., et al., Clinical and laboratory predictors of deep vein thrombosis after acute stroke. Thrombosis Research, 2016. 142: p. 33-39.
Balsis, S., et al., Reducing Surgical Complications in Spine Patients Through a Medication Management Support Program. Spine, 2023. 48(13): p. E198-E202.
Baman, T.S., et al., Prevalence and predictors of complications of radiofrequency catheter ablation for atrial fibrillation. Journal of Cardiovascular Electrophysiology, 2011. 22(6): p. 626-631.
Bandali, F.A. and Z. Thomas, Recombinant factor VIIa for intracerebral hemorrhage. Hospital Pharmacy, 2008. 43(2): p. 90-97.
Bandyopadhyay, D., et al., COVID-19 Pandemic: Cardiovascular Complications and Future Implications. American Journal of Cardiovascular Drugs, 2020. 20(4): p. 311-324.
Ban-Hoefen, M. and C. Francis, Heparin induced thrombocytopenia and thrombosis in a tertiary care hospital. Thrombosis Research, 2009. 124(2): p. 189-192.
Bansal, R. and D.K. Watson, Surgical delay in acute admissions on warfarin: Are we doing enough? International Journal of Clinical Practice, 2005. 59(11): p. 1283-1288.
Banwell, A., HENOCH-SCHOENLEIN PURPURA; COMPLICATED BY DEEP VEIN THROMBOSIS, SUBARACHNOID HAEMORRHAGE AND PARAPLEGIA. Nursing times, 1964. 60: p. 820-821.
Barac, Y.D., et al., Prothrombin complex concentrate use in durable and short-term left ventricular assist device implantation. ASAIO Journal, 2020. 66(1): p. E8-E10.
Barakat, A.F., et al., Outcomes of Direct Oral Anticoagulants in Atrial Fibrillation Patients Across Different Body Mass Index Categories. JACC: Clinical Electrophysiology, 2021. 7(5): p. 649-658.
Barantke, M. and H. Bonnemeier, Factor Xa inactivation in acute coronary syndrome. Current Pharmaceutical Design, 2008. 14(12): p. 1186-1190.
Barbhaiya, M., et al., AntiPhospholipid Syndrome Alliance for Clinical Trials and InternatiOnal Networking (APS ACTION): 5-Year Update. Current Rheumatology Reports, 2016. 18(10).
Barbhaiya, M. and D. Erkan, Top 10 clinical research developments in antiphospholipid syndrome topical collection on systemic lupus erythematosus. Current Rheumatology Reports, 2013. 15(10).
Barboro, S. and V.M. Magro, The course of care of the stroke with high thrombotic and hemorrhagic risk: A patient treated with more anticoagulants. Giornale Italiano di Cardiologia, 2014. 15(4): p. e162.
Barbui, T., Hemostatic emergency in hematological diseases. Haematologica, 2011. 96: p. 257-259.
Barbui, T., et al., Short and long-term risk of major cardiovascular events after ischemic stroke or transient ischemic attack in myeloproliferative neoplasms. Blood, 2017. 130.
Barbui, T. and G. Finazzi, Special issues in myeloproliferative neoplasms. Current Hematologic Malignancy Reports, 2011. 6(1): p. 28-35.
Barbui, T., et al., A large-scale trial testing the intensity of cytoreductive therapy to prevent cardiovascular events in patients with polycythemia vera (cyto-PV trial). Blood, 2012. 120(21).
Barco, S., et al., Enoxaparin for primary thromboprophylaxis in ambulatory patients with coronavirus disease-2019 (the OVID study): A structured summary of a study protocol for a randomized controlled trial. Trials, 2020. 21(1).
Barco, S., et al., New oral anticoagulants in elderly patients. Best Practice and Research: Clinical Haematology, 2013. 26(2): p. 215-224.
Barco, S., et al., Home parenteral nutrition-associated thromboembolic and bleeding events: results of a cohort study of 236 individuals. Journal of Thrombosis and Haemostasis, 2016. 14(7): p. 1364-1373.
Barer, D., Intermittent pneumatic compression in patients with stroke. The Lancet, 2013. 382(9903): p. 1481.
Barer, D., Intermittent pneumatic compression in patients with stroke. The Lancet, 2013. 382(9903): p. 1481.
Barker, J.L., O. Swarup, and A. Puliyayil, Intravascular large B-cell lymphoma: Representative cases and approach to diagnosis. BMJ Case Reports, 2021. 14(11).
Barkun, A.N., et al., PERI-PROCEDURAL MANAGEMENT OF PATIENTS RECEIVING A DIRECT ORAL ANTICOAGULANT UNDERGOING A DIGESTIVE ENDOSCOPY. Journal of the Canadian Association of Gastroenterology, 2022. 5.
Barletta, J.F., B. Cooper, and M.J. Ohlinger, Adverse drug events associated with disorders of coagulation. Critical Care Medicine, 2010. 38(6 SUPPL.): p. S198-S218.
Barnes, G.D., et al., Use of warfarin for venous thromboembolism prophylaxis following knee and hip arthroplasty: Results of the Michigan Anticoagulation Quality Improvement Initiative (MAQI2). Journal of Thrombosis and Thrombolysis, 2013. 35(1): p. 10-14.
Barnes, G.D. and B. Kurtz, Direct oral anticoagulants: Unique properties and practical approaches to management. Heart, 2016. 102(20): p. 1620-1626.
Barnett, H.G., J.R. Clifford, and R.C. Llewellyn, Safety of mini-dose heparin administration for neurosurgical patients. Journal of Neurosurgery, 1977. 47(1): p. 27-30.
Baron, T.H., P.S. Kamath, and R.D. McBane, Management of antithrombotic therapy in patients undergoing invasive procedures. New England Journal of Medicine, 2013. 368(22): p. 2113-2124.
Barra, S., L. Paiva, and R. Providência, Challenging pulmonary embolism - A new generation of oral anticoagulants. Journal of Thoracic Disease, 2012. 4(3): p. 244-246.
Barratt, D., et al., A comparative analysis of stroke in Haitian and non-Haitian populations of South Florida. Neurology, 2016. 86(16).
Barrett, C.D., et al., MUlticenter STudy of tissue plasminogen activator (alteplase) use in COVID-19 severe respiratory failure (MUST COVID): A retrospective cohort study. Research and Practice in Thrombosis and Haemostasis, 2022. 6(2).
Barrett, C.D., et al., Study of Alteplase for Respiratory Failure in SARS-CoV-2 COVID-19: A Vanguard Multicenter, Rapidly Adaptive, Pragmatic, Randomized Controlled Trial. Chest, 2022. 161(3): p. 710-727.
Barrios, V. and C. Escobar, Rivaroxaban: A once-daily anticoagulant for the prevention of thromboembolic complications. Expert Review of Cardiovascular Therapy, 2013. 11(2): p. 129-141.
Barrios, V. and C. Escobar, Edoxaban in the prevention and treatment of thromboembolic complications from a clinical point of view. Expert Review of Cardiovascular Therapy, 2015. 13(7): p. 811-824.
Barros, V., et al., Outcome of the pregnancies of patients with Antiphospholipid Syndrome (APS) and combined thrombophilia (CT). Lupus, 2010. 19(4): p. 515-516.
Barros, V., et al., Thrombosis risk score in pregnancy: Preliminary results from a model. Journal of Perinatal Medicine, 2011. 39.
Barros, V.V., et al., Thrombosis risk score in pregnancy: Preliminary results from a model. Journal of Thrombosis and Haemostasis, 2011. 9: p. 884.
Bart van der Worp, H., T.W.M. Dianne Raaijmakers, and L. Jaap Kappelle, Early complications of ischemic stroke. Current Treatment Options in Neurology, 2008. 10(6): p. 440-449.
Bartal, C., et al., Coagulopathic patients with traumatic intracranial bleeding: Defining the role of recombinant factor VIIa. Journal of Trauma - Injury, Infection and Critical Care, 2007. 63(4): p. 725-732.
Bartolomeo, J., et al., Safety of concurrent bevacizumab therapy and anticoagulation in high-grade glioma patients. Journal of Clinical Oncology, 2010. 28(15).
Bartolomeo, J., et al., Safety of concurrent bevacizumab therapy and anticoagulation in high-grade glioma patients. Neuro-Oncology, 2010. 12: p. iv41.
Barton, A.L. and N.J. Dudley, Caval filter placement for pulmonary embolism in a patient with a deep vein thrombosis and primary intracerebral haemorrhage. Age and Ageing, 2002. 31(2): p. 144-146.
Barton, C., et al., Elevated risk of thomboembolic events after novel anticoagulation reversal protocol. Critical Care Medicine, 2014. 42(12): p. A1471.
Barton, C.A., et al., Protocolized warfarin reversal with 4-factor prothrombin complex concentrate versus 3-factor prothrombin complex concentrate with recombinant factor VIIa. American Journal of Surgery, 2018. 215(5): p. 775-779.
Basaez, E. and F. Al-Eisa, Lung cancer: An unusual mechanism for stroke in young patients. International Journal of Stroke, 2018. 13(2): p. 115.
Basala, T., et al., THE CHANGING LANDSCAPE OF CARDIAC COMORBIDITIES AND IN-HOSPITAL CARDIAC COMPLICATIONS MEDIATING COVID-19 MORTALITY BETWEEN 2020 AND 2021. Journal of the American College of Cardiology, 2023. 81(8): p. 1805.
Bashir, N. and E. Khater, POS-496 VASCULAR ACCESS FAILURE IN A PATIENT WITH FACTOR V LEIDEN HOMOZYGOUS MUTATION. Kidney International Reports, 2022. 7(2): p. S219.
Bashir, R., Comparative outcomes of catheter-directed thrombolysis plus anticoagulation vs anticoagulation alone to treat lower-extremity proximal deep vein thrombosis. Zeitschrift fur Gefassmedizin, 2014. 11(3): p. 27.
Bashir, R., et al., National trends and comparative outcomes of catheter-directed thrombolysis plus anticoagulation versus anticoagulation alone in the treatment of caval deep vein thrombosis. Journal of the American College of Cardiology, 2014. 63(12): p. A2097.
Bashir, R., et al., Comparative outcomes of catheter-directed thrombolysis plus anticoagulation versus anti-coagulation alone in the treatment of lower extremity proximal deep vein thrombosis. Circulation, 2012. 126(21).
Bashir, R., et al., Comparative outcomes of catheter-directed thrombolysis plus anticoagulation vs anticoagulation alone to treat lower-extremity proximal deep vein thrombosis. JAMA Internal Medicine, 2014. 174(9): p. 1494-1501.
Bashline, M.J., et al., Examining the Duration and Safety of Withholding Anticoagulation After an Intracerebral Hemorrhage in Patients With Mechanical Heart Valves. American Journal of Cardiology, 2022. 177: p. 164-166.
Basic-Jukic, N., V. Furic-Cunko, and I. Juric, Novel Oral Anticoagulants in Renal Transplant Recipients: A Retrospective Cohort Study. Prilozi (Makedonska akademija na naukite i umetnostite. Oddelenie za medicinski nauki), 2020. 41(2): p. 49-55.
Bastianetto, P. and D.M. Pinto, Pulmonary embolism and stroke associated with mechanical thrombectomy. Jornal Vascular Brasileiro, 2014. 13(2): p. 137-141.
Bateman, C., Indians have narrower blood vessels - International expert. South African Medical Journal, 2012. 102(12): p. 906-907.
Bates, S.M., et al., VTE, thrombophilia, antithrombotic therapy, and pregnancy - Antithrombotic therapy and prevention of thrombosis, 9th ed: American College of Chest Physicians evidence-based clinical practice guidelines. Chest, 2012. 141(2 SUPPL.): p. e691S-e736S.
Bates, S.M. and J.I. Weitz, New anticoagulants: Beyond heparin, low-molecular-weight heparin and warfarin. British Journal of Pharmacology, 2005. 144(8): p. 1017-1028.
Bates, S.M. and J.I. Weitz, Apixaban: Factor Xa inhibitor anticoagulant. Drugs of the Future, 2008. 33(4): p. 293-301.
Bath, P.M. and T.J. England, Thigh-length compression stockings and DVT after stroke. The Lancet, 2009. 373(9679): p. 1923-1924.
Bath, P.M.W., Treating acute ischaemic stroke. British Medical Journal, 1995. 311(6998): p. 139-140.
Bath, P.M.W., Low molecular weight heparin in acute stroke. Expert Opinion on Investigational Drugs, 1998. 7(8): p. 1323-1330.
Bath, P.M.W., R. Iddenden, and F.J. Bath, Low-molecular-weight heparins and heparinoids in acute ischemic stroke: A meta-analysis of randomized controlled trials. Stroke, 2000. 31(7): p. 1770-1778.
Bath, P.M.W. and K.R. Lees, Acute stroke. Western Journal of Medicine, 2000. 173(3): p. 209-212.
Bath, P.M.W., et al., Tinzaparin in acute ischaemic stroke (TAIST): A randomised aspirin-controlled trial. Lancet, 2001. 358(9283): p. 702-710.
Bathula, S.S.R., T. Patrick, and L. Srikantha, Epistaxis management on COVID-19–positive patients: Our early case experience and treatment. Clinical Case Reports, 2020. 8(11): p. 2195-2198.
Batscheider, A., et al., Market uptake of direct oral anticoagulants (DOACS) in Germany. Value in Health, 2016. 19(7): p. A468.
Batta, A., B. Kalra, and R. Khirasaria, Critical Issues and Recent Advances in Anticoagulant Therapy: A Review. Neurology India, 2019. 67(5): p. 1200-1212.
Batticciotto, A., et al., Use of rituximab in a multicentre cohort of patients with rheumatic diseases during the outbreak of novel SARS-COV-2 infection. Clinical and Experimental Rheumatology, 2021. 39(3): p. 695.
Battistoni, I., et al., Pre- and in-hospital anticoagulation therapy in coronavirus disease 2019 patients: A propensity-matched analysis of in-hospital outcomes. Journal of Cardiovascular Medicine, 2022. 23(4): p. 264-271.
Batty, P. and G. Smith, Anticoagulation. Surgery (United Kingdom), 2013. 31(5): p. 195-199.
Baudel, J.L., et al., A fluctuant comatose state [6]. Intensive Care Medicine, 2007. 33(5): p. 926-928.
Bauer, J., Anticoagulant therapy in the prevention and treatment of ischemic stroke. Ceska a Slovenska Neurologie a Neurochirurgie, 2010. 73(5): p. 480-491.
Bauer, K.A., New anticoagulants. Current Opinion in Hematology, 2008. 15(5): p. 509-515.
Bauer, K.A., Recent progress in anticoagulant therapy: Oral direct inhibitors of thrombin and factor Xa. Journal of Thrombosis and Haemostasis, 2011. 9(1 S): p. 12-19.
Bauer, K.A., Reversal of antithrombotic agents. American Journal of Hematology, 2012. 87(SUPPL. 1): p. S119-S126.
Bauersachs, R., Edoxaban: A new oral direct factor Xa inhibitor for the prevention and treatment of thromboembolic disorders. Clinical Investigation, 2014. 4(7): p. 619-639.
Bauersachs, R.M. and S. Haas, Thromboprophylaxis - Key points for the angiologist. Vasa - Journal of Vascular Diseases, 2009. 38(2): p. 135-145.
Bauersachs, R.M., et al., Rivaroxaban versus enoxaparin/vitamin K antagonist therapy in patients with venous thromboembolism and renal impairment. Thrombosis Journal, 2014. 12(1).
Bauman, J.A., et al., Subcutaneous heparin for prophylaxis of venous thromboembolism in deep brain stimulation surgery: Evidence from a decision analysis. Neurosurgery, 2009. 65(2): p. 276-280.
Baumann, S., et al., Acute pulmonary embolism and contraindication of anticoagulation: Bedside implantation of a new temporary vena cava inferior filter. Medizinische Klinik - Intensivmedizin und Notfallmedizin, 2016: p. 1-6.
Baumann, S., et al., Acute pulmonary embolism and contraindication of anticoagulation: Bedside implantation of a new temporary vena cava inferior filter. Medizinische Klinik - Intensivmedizin und Notfallmedizin, 2017. 112(3): p. 246-251.
Baumgartner, I., 25th World Congress of the International Union of Angiology, IUA 2012. Phlebolymphology, 2013. 20(1): p. 6.
Bäuml, M. and I. Hilgendorf, Future Antithrombotic Therapies in Cardiology. Hamostaseologie, 2018. 38(4): p. 236-239.
Bavishi, C., et al., Safety and efficacy of triple versus dual anti-platelet therapy after stent implantation in patients requiring chronic anticoagulation: A meta-analysis of observational studies. Circulation, 2014. 130.
Bayés, M., X. Rabasseda, and J.R. Prous, Gateways to clinical trials: October 2005. Methods and Findings in Experimental and Clinical Pharmacology, 2005. 27(8): p. 569-612.
Baykal, D., Low hdl is an independent risk factor for athero and venous thrombotic events. Journal of Clinical Lipidology, 2013. 7(3): p. 254.
Bayrak, V., A case report overlapped vaccine and COVID-19 in disseminated atherosclerosis. Clinical and Experimental Vaccine Research, 2023. 12(2): p. 172-175.
Bearer, C.F. and E.J. Molloy, Expanding research, relevance, and reach. Pediatric Research, 2016. 79(1): p. 2.
Beattie, W.S., et al., Systematic review and consensus definitions for the Standardized Endpoints in Perioperative Medicine (StEP) initiative: cardiovascular outcomes. British Journal of Anaesthesia, 2021. 126(1): p. 56-66.
Bećarević, M., S. Ignjatović, and N. Majkić-Singh, Deterioration of thromboses in primary antiphospholipid syndrome: TNF-alpha and anti-annexin A5 antibodies. Clinical Laboratory, 2012. 58(9-10): p. 1079-1084.
Becattini, C., L.A. Cimini, and M. Carrier, Challenging anticoagulation cases: A case of pulmonary embolism shortly after spontaneous brain bleeding. Thrombosis Research, 2021. 200: p. 41-47.
Becattini, C., et al., Acute venous thromboembolism in patients with brain cancer: clinical course. Research and Practice in Thrombosis and Haemostasis, 2023. 7(6).
Becattini, C., et al., Aspirin for the prevention of recurrent venous thromboembolism (VTE): The INSPIRE collaboration. Journal of Thrombosis and Haemostasis, 2013. 11: p. 338.
Beck, D.E., The authors reply [2]. Diseases of the Colon and Rectum, 2006. 49(8): p. 1235-1236.
Becker, D.M., et al., Anticoagulation therapy and primary care internal medicine: A nurse practitioner model for combined clinical service. Journal of General Internal Medicine, 1994. 9(9): p. 525-527.
Becker, R.C., The importance of VTE prevention after orthopaedic surgery. The Lancet, 2009. 373(9676): p. 1661-1662.
Beckett, Z., et al., Improving the use of intermittent pneumatic compression (IPC) in patients with acute stroke: The realities of clinical practice. International Journal of Stroke, 2015. 10: p. 70.
Beckey, N.P., D. Parra, and A. Colon, Retrospective evaluation of a potential interaction between azithromycin and warfarin in patients stabilized on warfarin. Pharmacotherapy, 2000. 20(9 I): p. 1055-1059.
Beckman, J.A., et al., Enoxaparin monotherapy without oral anticoagulation to treat acute symptomatic pulmonary embolism. Thrombosis and Haemostasis, 2003. 89(6): p. 953-958.
Bedard, P.W. and N. Kaila, Selectin inhibitors: A patent review. Expert Opinion on Therapeutic Patents, 2010. 20(6): p. 781-793.
Bedewy, A., et al., The influence of CYP2C9 and VKORC1 gene polymorphisms on the response to warfarin in egyptians. Thrombosis Research, 2016. 141: p. S68-S69.
Bedewy, A., et al., The influence of CYP2C9 and VKORC1 gene polymorphisms on the response to warfarin in egyptians. Haematologica, 2015. 100: p. 801-802.
Bedewy, A.M.L., et al., The Influence of CYP2C9 and VKORC1 Gene Polymorphisms on the Response to Warfarin in Egyptians. Indian Journal of Hematology and Blood Transfusion, 2018. 34(2): p. 328-336.
Befekadu, E., et al., Bilateral cerebellar infarcts in a patient with type II protein s deficiency and crohn's disease: Case report. Blood, 2009. 114(22).
Begelman, S.M., et al., Argatroban anticoagulation in intensive care patients: Effects of heart failure and multiple organ system failure. Journal of Intensive Care Medicine, 2008. 23(5): p. 313-320.
Begelman, S.M. and S.R. Dietcher, Outpatient management of venous thromboembolic disease with subcutaneous lepirudin: A case report. Journal of Thrombosis and Thrombolysis, 2002. 13(3): p. 183-185.
Begelman, S.M. and D. Green, Patients undergoing surgical resection of primary brain tumors should receive pharmacologic venous thromboprophylaxis. Medical Clinics of North America, 2003. 87(6): p. 1179-1187.
Beheiri, A., et al., Role of elevated α2-macroglobulin revisited: Results of a case-control study in children with symptomatic thromboembolism. Journal of Thrombosis and Haemostasis, 2007. 5(6): p. 1179-1184.
Behrens, E., et al., Thrombosis and Mortality in Pregnant Patients with COVID-19. Blood, 2020. 136: p. 8-9.
Behrens, E., et al., Thrombosis and mortality in pregnant patients with COVID-19. Blood, 2020. 136(SUPPL 1): p. 8-9.
Beinart, G. and L. Damon, Thrombosis associated with L-asparaginase therapy and low fibrinogen levels in adult acute lymphoblastic leukemia. American Journal of Hematology, 2004. 77(4): p. 331-335.
Beiswenger, A.C., et al., Midterm outcomes in patients with upper extremity deep vein thrombosis. Journal of Vascular Surgery: Venous and Lymphatic Disorders, 2020. 8(6): p. 930-938.e2.
Belch, J.J.F., et al., Lipid-lowering and anti-thrombotic therapy in patients with peripheral arterial disease: European Atherosclerosis Society/European Society of Vascular Medicine Joint Statement. Vasa - European Journal of Vascular Medicine, 2021. 50(6): p. 401-411.
Bel'diev, S.N., et al., Studies of anticoagulant therapy in frail elderly patients: Problems of terminology and methodology. Rational Pharmacotherapy in Cardiology, 2019. 15(2): p. 251-257.
Beliavskaia, O.O. and T.V. Vavilova, [Laboratory assessment of haemostatic parameters in patients taking a direct thrombin inhibitor]. Angiologii͡a i sosudistai͡a khirurgii͡a = Angiology and vascular surgery, 2014. 20(4): p. 37-41.
Belizna, C., et al., Thrombotic and obstetrical risk factors in antiphospholipid antibodies syndrome. Pathophysiology of Haemostasis and Thrombosis, 2010. 37: p. A78.
Bell, B.R., A.C. Spyropoulos, and J.D. Douketis, Perioperative Management of the Direct Oral Anticoagulants: A Case-Based Review. Hematology/Oncology Clinics of North America, 2016. 30(5): p. 1073-1084.
Bell, D.A., C.L.B. Canny, and J.M. Pope, Association of lupus anticoagulant syndrome and cerebral emboli. Cardiology Board Review, 1992. 9(2): p. 115-118.
Bell, J.S., et al., Comparison of the Safety of Prophylactic Anticoagulants after Intracranial Surgery. Neurosurgery, 2021. 89(3): p. 527-536.
Bell, K., et al., Atrial septal aneurysm with rare comorbid pulmonary arteriovenous malformation as aetiology for cryptogenic stroke. BMJ Case Reports, 2019. 12(6).
Bellini, M. and M. Barbieri, Coagulation management in epidural steroid injection. Anaesthesiology Intensive Therapy, 2014. 46(3): p. 195-199.
Belonje, A.M., et al., Effects of erythropoietin after an acute myocardial infarction: Rationale and study design of a prospective, randomized, clinical trial (HEBE III). American Heart Journal, 2008. 155(5): p. 817-822.
Belvís, R., et al., Stroke and pulmonary thromboembolism after a long flight. European Journal of Neurology, 2005. 12(9): p. 732-734.
Bembenek, J., Physical methods in the prophylaxis of thromboembolic complications in post-stroke patients. Acta Angiologica, 2009. 15(2): p. 39-49.
Bembenek, J.P. and A. Członkowska, Venous thromboembolism prophylactic methods in acute stroke patients - Current state of knowledge. Neurologia i Neurochirurgia Polska, 2013. 47(6): p. 564-571.
Ben Salem, T., et al., Thromboses in patients with antiphospholipid syndrome. Thrombosis Research, 2016. 141: p. S73-S74.
Bender, M., et al., It's Alive: Biologically Active Thrombus and Implications for Vascular Remodeling. Vascular Medicine, 2021. 26(5): p. NP34-NP35.
Bendinelli, C. and Z. Balogh, Postinjury thromboprophylaxis. Current Opinion in Critical Care, 2008. 14(6): p. 673-678.
Benenati, J., et al., Thrombolytic and antiplatelet therapy in peripheral vascular disease with use of reteplase and/or abciximab. Journal of Vascular and Interventional Radiology, 2001. 12(7): p. 795-805.
Benevolo, G., et al., Patients with unexplained thrombosis require a prompt investigation to search a chronic myeloproliferative neoplasm (MPN), even if platelet count is <600x109/l. analysis on 129 patients from registro italiano trombocitemie (RIT). Blood, 2015. 126(23): p. 5181.
Benger, M., et al., Intracerebral haemorrhage and COVID-19: Clinical characteristics from a case series. Brain, Behavior, and Immunity, 2020. 88: p. 940-944.
Benken, S.T., et al., Treatment outcomes of heparin-induced thrombocytopenia in subarachnoid hemorrhage patients: A 4-year, retrospective single-center review. Neurocritical Care, 2012. 17(2): p. 177-182.
Benkirane, A., et al., Late-onset of primary antiphospholipid syndrome: a case report. Acta Neurologica Belgica, 2021. 121(5): p. 1375-1376.
Benkirane, A., et al., Late-onset of primary antiphospholipid syndrome: A case report. International Journal of Stroke, 2020. 15(1 SUPPL): p. 662.
Bennett, K.S. and D.C. Morita, Drugs in pediatric ischemic stroke. Current Drug Targets, 2012. 13(7): p. 917-924.
Bennett, N., et al., Testosterone-Replacement Therapy in Patients with Baseline Low-normal to Normal Testosterone Levels and Hypogonadal Symptoms. Journal of Sexual Medicine, 2019. 16: p. S113-S114.
Bennett-Venner, A., et al., An uncommon complication of an inferior vena cava filter. American Journal of Respiratory and Critical Care Medicine, 2011. 184(10): p. 1209.
Benvenuti, L., et al., Risk of postoperative hemorrhage after intracranial surgery after early nadroparin administration: Results of a prospective study [3] (multiple letters). Neurosurgery, 2004. 55(5): p. 1229-1231.
Benz, A.P. and J.W. Eikelboom, Commentary. Annals of Internal Medicine, 2023. 176(8): p. JC92.
Benz, A.P., et al., Andexanet Alfa for Specific Anticoagulation Reversal in Patients with Acute Bleeding during Treatment with Edoxaban. Thrombosis and Haemostasis, 2022. 122(6): p. 998-1005.
Beretta, S., et al., Neurovascular and infectious disease phenotype of acute stroke patients with and without COVID-19. Neurological Sciences, 2022. 43(8): p. 4619-4625.
Berge, E. and P. Sandercock, Anticoagulants versus antiplatelet agents for acute ischaemic stroke. Cochrane database of systematic reviews (Online), 2002(4): p. CD003242.
Berge, E. and P. Sandercock, Anticoagulants versus antiplatelet agents for acute ischemic stroke. Stroke, 2003. 34(6): p. 1571-1572.
Berger, K., et al., A Low-Dose 4F-PCC Protocol for DOAC-Associated Intracranial Hemorrhage. Journal of Intensive Care Medicine, 2020. 35(11): p. 1203-1208.
Berger, P.B., et al., The risk of thromboembolic complications without anticoagulation after surgical aortic valve replacement with a bioprosthesis. Journal of the American College of Cardiology, 2015. 65(10): p. A2041.
Bergman, Z.R., et al., Comparison of Outcomes and Process of Care for Patients Treated at Hospitals Dedicated for COVID-19 Care vs Other Hospitals. JAMA Network Open, 2022. 5(3).
Bergmann, J.F., J.P. Kevorkian, and O. Chassany, Synthesis: Certainties/uncertainties in the prevention of deep vein thrombosis in medical patients. Therapie, 1998. 53(6): p. 571-574.
Bergmann, J.F. and I. Mahe, Prevention of venous thrombosis in medical patients. Annales de Medecine Interne, 2000. 151(3): p. 207-214.
Bergqvist, D., The Prophylaxis of Venous Thromboembolism. Vascular Medicine (United Kingdom), 1995. 6(2): p. 93-95.
Bergqvist, D., et al., Thromboprophylaxis with a low molecular weight heparin (tinzaparin) in emergency abdominal surgery. A double-blind multicenter trial. Vasa - Journal of Vascular Diseases, 1996. 25(2): p. 156-160.
Bergsrud, E.A. and P.J. Gandhi, A review of the clinical uses of ximelagatran in thrombosis syndromes. Journal of Thrombosis and Thrombolysis, 2003. 16(3): p. 175-188.
Berkowitz, A.L., Managing acute stroke in low-resource settings. Bulletin of the World Health Organization, 2016. 94(7): p. 554-556.
Berkowitz, S.D., et al., Prevention of arterial and venous vascular events in symptomatic peripheral arterial disease patients after lower extremityrevascularization in the VOYAGER PAD trial: Dual anticoagulant/antiplatelet regimen vs antiplatelet therapy alone. Research and Practice in Thrombosis and Haemostasis, 2021. 5(SUPPL 2).
Berman, A.R. and J.H. Arnsten, Diagnosis and treatment of pulmonary embolism in the elderly. Clinics in Geriatric Medicine, 2003. 19(1): p. 157-175.
Bernacki, G.M. and R.C. Becker, Oral anticoagulants in older adults with atrial fibrillation. Journal of Thrombosis and Thrombolysis, 2013. 36(4): p. 403-415.
Bernal, A.G., et al., ANTI THROMBIN III LEVELS ARE ASSOCIATED WITH BLEEDING AND THROMBOSIS IN PATIENTS WITH REFRACTORY VT/VF ARREST TREATED WITH VA-ECMO. Journal of the American College of Cardiology, 2022. 79(9): p. 509.
Bernhard, B., et al., Extended Imaging Protocols to Elucidate Sources of Cardiovascular Embolism in the Work-up of Ischemic Stroke. Clinical Neuroradiology, 2021. 31(4): p. 897-900.
Bernier, M., et al., Major bleeding events in octagenarians associated with drug interactions between dabigatran and P-gp inhibitors. Journal of Geriatric Cardiology, 2019. 16(11): p. 806-811.
Bernskoetter, N., A. Bacay, and R. Golub, A DELAYED DIAGNOSIS OF NONBACTERIAL THROMBOTIC ENDOCARDITIS IN THE SETTING OF LUNG ADENOCARCINOMA. Chest, 2023. 164(4): p. A4431.
Bernstein, R.A., Prevention of venous thromboembolism in patients with stroke - Enoxaparin vs unfractionated heparin: Commentary. Nature Clinical Practice Neurology, 2007. 3(10): p. 542-543.
Bershad, E. and J. Suarez, Recent advances in intra-arterial thrombolysis. Annals of Indian Academy of Neurology, 2008. 11(SUPPL. 5): p. S30-S38.
Bershad, E.M. and J.I. Suarez, Prothrombin complex concentrates for oral anticoagulant therapy-related intracranial hemorrhage: A review of the literature. Neurocritical Care, 2010. 12(3): p. 403-413.
Bertero, M. and A. Kuzenko, Risk assessment in patients with antiphospholipid antibodies. Minerva Medica, 2013. 104(6): p. 639-648.
Bertini, L., et al., SIAARTI guidelines for safety in locoregional anaesthesia. Minerva Anestesiologica, 2006. 72(9): p. 689-722.
Bertog, S.C., et al., Minimally invasive left atrial appendage ligation in an animal model. Interventional Cardiology, 2010. 2(6): p. 773-777.
Bertoglio, L., et al., Percutaneous transaxillary access for endovascular aortic procedures in the multicenter international PAXA registry. Journal of Vascular Surgery, 2022. 75(3): p. 868-876.e3.
Bertoletti, L., et al., Effectiveness and Safety of Oral Anticoagulants in the Treatment of Acute Venous Thromboembolism: A Nationwide Comparative Cohort Study in France. Thrombosis and Haemostasis, 2022. 122(8): p. 1384-1396.
Bertozzi, I., et al., Thrombotic and hemorrhagic complications in idiopathic erythrocytosis. American Journal of Hematology, 2017. 92(11): p. E639-E641.
Bertram, M., et al., Managing the therapeutic dilemma: Patients with spontaneous intracerebral hemorrhage and urgent need for anticoagulation. Journal of Neurology, 2000. 247(3): p. 209-214.
Beslać-Bumbaširević, L., et al., Spontaneous intracerebral hemorrhage. Periodicum Biologorum, 2012. 114(3): p. 337-345.
Besson, G. and J. Bogousslavsky, Medical treatment of acute ischemic stroke. Journal of Cardiovascular Pharmacology, 1991. 18(SUPPL. 8): p. S6-S9.
Besson, G. and M. Hommel, Anticoagulant therapy in the acute phase of an ischaemic cerebrovascular event. Sang Thrombose Vaisseaux, 1994. 6(3): p. 167-172.
Bestle, M.H., et al., Efficacy and safety of iloprost in patients with septic shock-induced endotheliopathy—Protocol for the multicenter randomized, placebo-controlled, blinded, investigator-initiated trial. Acta Anaesthesiologica Scandinavica, 2020. 64(5): p. 705-711.
Betrosian, A.P. and P.P. Zamparas, Heparin-induced thrombocytopenia. Hellenic Journal of Cardiology, 2004. 45(3): p. 178-186.
Bettaieb, A., et al., POS-685 SARS-COV2 INFECTION IN PATIENTS ON PERITONEAL DIALYSIS. Kidney International Reports, 2022. 7(2): p. S295.
Bettari, L., et al., Thromboembolism and antithrombotic therapy in patients with heart failure in sinus rhythm current status and future directions. Circulation: Heart Failure, 2011. 4(3): p. 361-368.
Beuret-Blanquart, F., et al., Systematic detection in the rehabilitation ward of 32 patients with cerebro-vascular accident. Annales de Readaptation et de Medecine Physique, 1990. 33(4): p. 395-403.
Beutel, K., et al., Expanding the spectrum of heterozygous antithrombin deficiency type II HBS Unusual presentation of thromboembolic events in two children. Research and Practice in Thrombosis and Haemostasis, 2020. 4(SUPPL 1): p. 661-662.
Beyer-Westendorf, J., DOACS in women: pros and cons. Thrombosis Research, 2019. 181: p. S19-S22.
Beyer-Westendorf, J., et al., Efficacy and safety of therapeutic dosages of low-molecular weight heparin in high-risk patients undergoing major orthopaedic surgery. Journal of Thrombosis and Haemostasis, 2011. 9: p. 399.
Beyer-Westendorf, J., et al., Real life efficacy and safety of rivaroxaban for stroke prevention in atrial fibrillation: Updated results of the prospective NOAC registry (NCT01588119). European Heart Journal, 2013. 34: p. 888.
Beyer-Westendorf, J., et al., Treatment of acute VTE with rivaroxaban. Updated results of the prospective Dresden NOAC registry (NCT01588119). Journal of Thrombosis and Haemostasis, 2013. 11: p. 314-315.
Beyer-Westendorf, J., et al., Peri-interventional management of novel oral anticoagulants in daily care: Results from the prospective Dresden NOAC registry. European Heart Journal, 2014. 35(28): p. 1888-1896.
Beyer-Westendorf, J., S. Haas, and A.G.G. Turpie, Continued commitment to safety: Building on the existing rivaroxaban knowledge base. European Heart Journal, Supplement, 2015. 17: p. D21-D28.
Beyer-Westendorf, J., et al., Venous Thromboembolism Therapy with Apixaban in Daily Care Patients: Results from the Dresden NOAC Registry. TH Open, 2021. 5(2): p. E143-E151.
Beyer-Westendorf, J., P. Verhamme, and R. Bauersachs, Betrixaban for prevention of venous thromboembolism in acute medically ill patients. European Heart Journal, Supplement, 2018. 20: p. E16-E22.
Beyer-Westendorf, J., et al., Thrombotic events in bleeding patients treated with andexanet alpha: An ANNEXA-4 sub-study. European Heart Journal, 2019. 40: p. 94.
Bhadauria, D., et al., Childhood lupus with microangiopathic antiphospholipid syndrome and pulmonary hemorrhage. Indian Pediatrics, 2015. 52(4): p. 333-338.
Bhagirath, V.C., L. O'Malley, and M.A. Crowther, Management of Bleeding Complications in the Anticoagulated Patient. Seminars in Hematology, 2011. 48(4): p. 285-294.
Bhakuni, T., et al., Role of heparin and non heparin binding serpins in coagulation and angiogenesis: A complex interplay. Archives of Biochemistry and Biophysics, 2016. 604: p. 128-142.
Bhalla, A. and D. Hargroves, Does early medical intervention have a role in the management of intracerebral haemorrhage? International Journal of Clinical Practice, 2008. 62(4): p. 633-641.
Bhardwaj, A., et al., Pulmonary embolism response team activation and survival after perelated cardiac arrest. Critical Care Medicine, 2019. 47(1).
Bhargava, M., K. Naeem, and R.W. Porter, Safety and efficacy of postoperative anticoagulation for deep vein thrombosis prophylaxis in vestibular schwannoma microsurgical resection. Journal of Neurological Surgery, Part B Skull Base, 2020. 81.
Bhargava, M. and M. Tafti, An unusual case of symptomatic patent foramen ovale causing stroke in an older patient. Cerebrovascular Diseases, 2013. 35: p. 365.
Bhatia, R., et al., Clinical features and outcome of stroke with COVID-19. COVID-19 Stroke Study Group (CSSG), India. Annals of Indian Academy of Neurology, 2021. 24(5): p. 668-685.
Bhatia, R., et al., Consensus statement-suggested recommendations for acute stroke management during the COVID-19 pandemic: Expert group on behalf of the indian stroke association. Annals of Indian Academy of Neurology, 2020. 23(7): p. 15-23.
Bhatia, R.S., et al., Anticoagulation in patients with heart failure. Cardiovascular and Hematological Agents in Medicinal Chemistry, 2009. 7(3): p. 193-197.
Bhatt, R. and S. Ramdas, Antiphospholipid syndrome should be considered as a possible causative factor in stroke in children with down's syndrome. Archives of Disease in Childhood, 2020. 105(SUPPL 1): p. A17.
Bhattacharya, P., et al., Appropriateness of patent foramen ovale closures: The neurologist's perspective. Neurology, 2012. 78(1).
Bhattacharyay, S., et al., Mining the contribution of intensive care clinical course to outcome after traumatic brain injury. npj Digital Medicine, 2023. 6(1).
Bhattarai, S., et al., Massive Middle Cerebral Artery Ischemic Stroke Associated with Severe Acute Respiratory Distress Syndrome in H1N1 Influenza: A Case Report. Journal of the Nepal Medical Association, 2022. 60(246): p. 214-217.
Bhimani, N., J. Shah, and M. Simms, Prosthetic valve cardiob acterium hominis endocarditis in a patient with hypercoagulability: To anticoagulate or not to anticoagulate. Journal of the American College of Cardiology, 2015. 65(10): p. A585.
Bhogadi, S.K., et al., Does preinjury anticoagulation worsen outcomes among traumatic hemothorax patients? A nationwide retrospective analysis. Injury, 2023. 54(9).
Bhuria, V., et al., Thromboinflammation in Myeloproliferative Neoplasms (MPN)—A Puzzle Still to Be Solved. International Journal of Molecular Sciences, 2022. 23(6).
Biagioni, R.B., et al., Rationale and design for the study Apixaban versus ClopidoGRel on a background of aspirin in patients undergoing InfraPoPliteal angioplasty for critical limb ischemia: AGRIPPA trial. American Heart Journal, 2020. 227: p. 100-106.
Biancari, F., et al., Six-Month Survival After Extracorporeal Membrane Oxygenation for Severe COVID-19. Journal of Cardiothoracic and Vascular Anesthesia, 2021. 35(7): p. 1999-2006.
Biancari, F., et al., Postoperative stroke in patients on oral anticoagulation undergoing coronary artery bypass surgery. Scandinavian Cardiovascular Journal, 2011. 45(6): p. 360-368.
Bianchettin, R.G., C.J. Lavie, and F. Lopez-Jimenez, Challenges in Cardiovascular Evaluation and Management of Obese Patients: JACC State-of-the-Art Review. Journal of the American College of Cardiology, 2023. 81(5): p. 490-504.
Bianchi, M.T., et al., Transient life-threatening cerebral edema in a patient with systemic lupus erythematosus. Journal of Clinical Rheumatology, 2009. 15(4): p. 181-184.
Bianconi, V., et al., Lipoprotein(a) Does Not Predict Thrombotic Events and In-Hospital Outcomes in Patients with COVID-19. Journal of Clinical Medicine, 2023. 12(10).
Biase, L.D., Use of direct oral anticoagulants in patients with atrial fibrillation and valvular heart lesions. Journal of the American Heart Association, 2016. 5(2).
Bick, R.L., Antithrombotic therapy: Current practice and future trends. Hematology/Oncology Clinics of North America, 2005. 19(1): p. xi-xvi.
Bidot, L., et al., Microparticle-mediated thrombin generation assay: Increased activity in patients with recurrent thrombosis. Journal of Thrombosis and Haemostasis, 2008. 6(6): p. 913-919.
Bielcikova, Z., et al., Mitochondrially targeted tamoxifen in patients with metastatic solid tumours: an open-label, phase I/Ib single-centre trial. eClinicalMedicine, 2023. 57.
Bielecki, S., D. Lee, and B. Hamad, The market for oral anticoagulants. Nature Reviews Drug Discovery, 2018. 17(9): p. 617-618.
Bierman-Chow, S., et al., Clinical, Imaging, and Laboratory Findings in Patients with GATA2 Deficiency Presenting with Early-Onset Ischemic Stroke. Neurology, 2023. 100(7): p. 338-341.
Biglane, J.B., et al., Thrombus in transit across the patent foramen ovale. Journal of the American College of Cardiology, 2015. 65(10): p. A664.
Bikdeli, B., et al., CARDIOVASCULAR EVENTS IN PATIENTS RECEIVING SULODEXIDE VERSUS CONTROL: SYSTEMATIC REVIEW AND META-ANALYSIS OF RANDOMIZED CONTROLLED TRIALS. Journal of the American College of Cardiology, 2019. 73(9 Supplement 1): p. 144.
Bikdeli, B. and D. Jiménez, Safety of Apixaban for Cancer-Associated Thrombosis. Thrombosis and Haemostasis, 2021. 121(5): p. 547-551.
Bikdeli, B., et al., Clinical characteristics, time course, and outcomes of major bleeding according to bleeding site in patients with venous thromboembolism. Thrombosis Research, 2022. 211: p. 10-18.
Bilginer, B., et al., Remote cerebellar hemorrhage and iliofemoral vein thrombosis after supratentorial craniotomy. Neurocritical Care, 2008. 8(2): p. 283-285.
Billett, H.H., Direct and indirect antithrombins: Heparins, low molecular weight heparins, heparinoids, and hirudin. Clinics in Geriatric Medicine, 2001. 17(1): p. 15-29.
Billett, H.H., et al., LMWH bridging in atrial fibrillation. Journal of Thrombosis and Haemostasis, 2009. 7(S2): p. 239.
Binder, N.B., et al., Clinical use of thrombin generation assays. Journal of Thrombosis and Haemostasis, 2021. 19(12): p. 2918-2929.
Binymin, K.A., M. Nasher, and D. Patel, Warfarin-Induced deep vein thrombosis. International Medical Case Reports Journal, 2014. 7: p. 123-125.
Biondi-Zoccai, G., E. Cavarretta, and G. Frati, From big data to bedside decision-making: The case for AdverseEvents. Drugs and Therapy Studies, 2013. 3(1): p. 13-14.
Birgegård, G., Essential thrombocythaemia treatment options: Addressing patient-specific needs. European Journal of Haematology, 2007. 79(SUPPL. 68): p. 27-31.
Bishop, C.V., et al., Holmium laser enucleation of the prostate: Comparison of immediate postoperative outcomes in patients with and without antithrombotic therapy. Current Urology, 2013. 7(1): p. 28-33.
Bizzaro, N., et al., Anti-prothrombin antibodies predict thrombosis in patients with systemic lupus erythematosus: A 15-year longitudinal study. Journal of Thrombosis and Haemostasis, 2007. 5(6): p. 1158-1164.
Blackshear, J.L., Closure of patent foramen ovale in cryptogenic stroke: Ready or not, here come the trials. Journal of the American College of Cardiology, 2004. 44(4): p. 759-761.
Blanchard, E. and J. Ansell, Extended anticoagulation therapy for the primary and secondary prevention of venous thromboembolism. Drugs, 2005. 65(3): p. 303-311.
Blanco-Molina, A., et al., Venous thromboembolism in patients with neurosurgical process or stroke. A prospective analysis from the RIETE registry. Medicina Clinica, 2004. 123(11): p. 416-418.
Blanco-Molina, M.A., et al., Progestin-only contraception and venous thromboembolism. Thrombosis Research, 2012. 129(5): p. e257-e262.
Blann, A., Nonvitamin K antagonist oral anticoagulants (NOACs): The tide continues to come in. Vascular Health and Risk Management, 2015. 11: p. 489-492.
Blann, A.D., Soluble P-selectin: The next step. Thrombosis Research, 2014. 133(1): p. 3-4.
Blann, A.D., D.A. Fitzmaurice, and G.Y.H. Lip, ABC of antithrombotic therapy: Anticoagulation in hospitals and general practice. British Medical Journal, 2003. 326(7381): p. 153-156.
Blann, A.D. and C.W. Khoo, The prevention and treatment of venous thromboembolism with LMWHs and new anticoagulants. Vascular Health and Risk Management, 2009. 5: p. 693-704.
Blann, A.D. and G.Y.H. Lip, Non-Vitamin K antagonist oral anticoagulants (NOACs) for the management of venous thromboembolism. Heart, 2016. 102(12): p. 975-983.
Bleck, T.P., Medical management of subarachnoid hemorrhage. New Horizons: Science and Practice of Acute Medicine, 1997. 5(4): p. 387-396.
Blissit, K.T., M.L. Mullenix, and K.G. Brittain, Evaluation of Time in Therapeutic Range on Warfarin Therapy between Face-to-Face and Telephone Follow-Up in a VA Medical Center. Journal of Pharmacy Technology, 2015. 31(2): p. 78-83.
Block, H. and J. Biller, Management of intracerebral hemorrhage in the presence of anticoagulant therapy. Topics in Stroke Rehabilitation, 2013. 20(2): p. 131-138.
Block, J.P., Aspirin for long-term prevention of recurrent venous thromboembolism? Journal of Clinical Outcomes Management, 2013. 20(1): p. 6-8.
Bloemenkamp, K.W.M., et al., Thrombophilias and gynaecology. Bailliere's Best Practice and Research in Clinical Obstetrics and Gynaecology, 2003. 17(3): p. 509-528.
Blommel, M.L. and A.L. Blommel, Dabigatran etexilate: A novel oral direct thrombin inhibitor. American Journal of Health-System Pharmacy, 2011. 68(16): p. 1506-1519.
Blondon, M., H. Bounameaux, and M. Righini, Treatment strategies for acute pulmonary embolism. Expert Opinion on Pharmacotherapy, 2009. 10(7): p. 1159-1171.
Blondon, M., et al., Therapeutic anticoagulation to prevent thrombosis, coagulopathy, and mortality in severe COVID-19: The Swiss COVID-HEP randomized clinical trial. Research and Practice in Thrombosis and Haemostasis, 2022. 6(4).
Blonski, W., T. Siropaides, and K.R. Reddy, Coagulopathy in liver disease. Current Treatment Options in Gastroenterology, 2007. 10(6): p. 464-473.
Bloom, M.B., et al., Body mass index strongly impacts the diagnosis and incidence of heparin-induced thrombocytopenia in the surgical intensive care unit. Journal of Trauma and Acute Care Surgery, 2016. 80(3): p. 398-404.
Bloomfield, H.E., B.C. Taylor, and T.J. Wilt, Re: Effect of patient self-testing and self-management of long-term anticoagulation on major clinical outcomes. Annals of Internal Medicine, 2011. 155(5): p. 336-337.
Blustein, P., et al., Right middle cerebral artery stroke secondary to ovarian clear cell carcinoma in a 35-year-old: A case report. Case Reports in Women's Health, 2023. 37.
Boadas, A., et al., Acquired inhibitors of blood coagulation: The Venezuelan National Hemophilia Center experience. Journal of Thrombosis and Haemostasis, 2009. 7(S2): p. 545.
Bobbitt, L., et al., PROTHROMBINEX®-VF (PTX-VF) usage for reversal of coagulopathy: Prospective evaluation of thrombogenic risk. Thrombosis Research, 2011. 128(6): p. 577-582.
Bodary, P.F. and D.T. Eitzman, Animal models of thrombosis. Current Opinion in Hematology, 2009. 16(5): p. 342-346.
Bodur, H., et al., Cranial thromboembolism secondary to patent foramen ovale and deep venous thrombosis after cesarean section. Gynecologic and Obstetric Investigation, 2008. 65(4): p. 258-261.
Body, J.J., et al., Extraskeletal benefits and risks of calcium, vitamin D and anti-osteoporosis medications. Osteoporosis International, 2012. 23(SUPPL. 1): p. S1-S23.
Boehlen, F., et al., Pulmonary embolism and fatal stroke in a patient with severe factor XI deficiency after bariatric surgery. Haemophilia, 2013. 19: p. 54.
Bogaty, C., et al., The prospective use of prothrombin complex concentrates in an administrative region of the province of Quebec. Blood, 2014. 124(21).
Bogousslavsky, J., et al., Prevention of stroke recurrence with presumed paradoxical embolism. Journal of Neurology, 1997. 244(2): p. 71-75.
Bohnen, M., et al., Incidence and predictors of major complications from contemporary catheter ablation to treat cardiac arrhythmias. Heart Rhythm, 2011. 8(11): p. 1661-1666.
Bohula, E.A., et al., Anticoagulation and Antiplatelet Therapy for Prevention of Venous and Arterial Thrombotic Events in Critically Ill Patients With COVID-19: COVID-PACT. Circulation, 2022. 146(18): p. 1344-1356.
Boiles, A.R., et al., An analysis of the efficacy and safety of direct oral anticoagulants (DOACs) in gastrointestinal cancer-associated venous thromboembolism (GI-CAVTE). Journal of Clinical Oncology, 2018. 36(4).
Boiles, A.R., et al., Clinical risk factors associated with recurrent venous thromboembolism and major bleeding in gastrointestinal cancer patients receiving doacs for secondary thromboprophylaxis. Blood, 2017. 130.
Boissel, J.P. and N. Bossard, Registry of multicenter clinical trials. Twelfth and thirteenth report- 1990-1991. Thrombosis and Haemostasis, 1992. 68(6): p. 752-778.
Boix, M., et al., Inhabitual cause of stroke: Rendu-Weber-Osler's disease with extracardiac shunt. European Journal of Neurology, 2012. 19: p. 504.
Bojda, M., et al., Intravenous thrombolysis for stroke in pregnancy should be administered if the benefit outweighs the risk: A case report and recommended diagnostic workup. Women's Health, 2021. 17.
Bokarev, I.N. and M.I. Bokarev, Thrombophilia, venous thromboses and their treatment. Klinicheskaia meditsina, 2002. 80(5): p. 4-8.
Bokenkamp, M., et al., Angioembolization in Severe Pelvic Trauma is Associated with Venous Thromboembolism. Journal of Surgical Research, 2023. 283: p. 540-549.
Bokhoor, P.B., et al., Anticoagulation management: Does face-to-face delivered care improve percent time INR in range over telephone-based care for patients on chronic warfarin therapy? Journal of General Internal Medicine, 2012. 27: p. S120-S121.
Bollaert, P.E., Role of plasminogen activators in treatment of deep vein thrombosis. Annales de Cardiologie et d'Angeiologie, 2002. 51(3): p. 169-171.
Bomgaars, L., et al., Anticoagulation in pediatric patients with the heartmate II ventricular assist device (VAD). Journal of Thrombosis and Haemostasis, 2011. 9: p. 894.
Boneu, B. and J.F. Schved, Guide to oral anticoagulant therapy (Part I) Italian federation of anticoagulant clinics. Sang Thrombose Vaisseaux, 1998. 10(5): p. 291-313.
Boni, F., et al., Heparin-induced thrombocytopenia (HIT): A possible cause of venous thromboembolism in active systemic vasculitis. Nephrology Dialysis Transplantation, 2020. 35(SUPPL 3): p. iii553.
Bonnet, F. and E. Marret, Influence of anaesthetic and analgesic techniques on outcome after surgery. British Journal of Anaesthesia, 2005. 95(1): p. 52-58.
Bonvini, R.F., et al., Impending paradoxical embolism. When and how to treat? Annales de Cardiologie et d'Angeiologie, 2008. 57(4): p. 234-237.
Boockvar, K., et al., Medical and nursing care of residents with covid-19 in a large urban nursing home. Journal of the American Geriatrics Society, 2021. 69(SUPPL 1): p. S219.
Boonyawat, K. and P. Angchaisuksiri, Thrombosis and anticoagulation: clinical issues of special importance to hematologists who practice in Asia. Hematology (United States), 2022. 2022(1): p. 474-480.
Bordon, K.D.C.F., et al., From Animal Poisons and Venoms to Medicines: Achievements, Challenges and Perspectives in Drug Discovery. Frontiers in Pharmacology, 2020. 11.
Borges-López, J.S., et al., Simultaneous systemic thrombosis as a manifestation of COVID-19. Medicina Interna de Mexico, 2022. 38(4): p. 960-963.
Bornikova, L., et al., Fibrinogen replacement therapy for congenital fibrinogen deficiency. Journal of Thrombosis and Haemostasis, 2011. 9(9): p. 1687-1704.
Borris, L.C., Design, findings and implications of the RECORD study program. Clinical Investigation, 2011. 1(3): p. 423-428.
Borst, A., et al., Incidence of pediatric VTE in Durham county, North Carolina. Blood, 2015. 126(23): p. 5562.
Bortolati, M., et al., Case reports of the use of immunoadsorption or plasma exchange in high-risk pregnancies of women with antiphospholipid syndrome. Therapeutic Apheresis and Dialysis, 2009. 13(2): p. 157-160.
Borton, Z.M., et al., Aspirin monotherapy is a suitable standard thromboprophylactic agent following total hip arthroplasty. HIP International, 2022. 32(3): p. 286-290.
Bosch Benitez, J.M., et al., Paroxysmal nocturnal hemoglobinuria (PNH) in the Canary Islands: Description of nine cases. Haematologica, 2011. 96: p. 523.
Bosch, D.J., et al., Increased risk of thromboembolism in esophageal cancer patients treated with neoadjuvant chemoradiotherapy. American Journal of Surgery, 2014. 208(2): p. 215-221.
Bösel, J., et al., Surgery after anticoagulation in stroke patients with nonatherosclerotic internal carotid artery thrombus: A clinicopathological case series. Cerebrovascular Diseases, 2010. 29(3): p. 304-307.
Bosomworth, M.P., E. Moulton, and F. Dunn, Leeds community clinical monitoring service. Journal of Clinical Excellence, 2002. 4(1 SUPPL.): p. 172-175.
Bottinor, W., et al., Life-saving systemic thrombolysis in a patient with massive pulmonary embolism and a recent hemorrhagic cerebrovascular accident. Texas Heart Institute Journal, 2014. 41(2): p. 174-176.
Bottone Jr, F.G. and W.T. Barry, Postmarketing surveillance of serious adverse events associated with the use of rofecoxib from 1999-2002. Current Medical Research and Opinion, 2009. 25(6): p. 1535-1550.
Boucelma, M., Cerebral venous and sinus thrombosis. Journal of Neurosciences in Rural Practice, 2013. 4(4): p. 381-382.
Bouchie, A., et al., Nature biotechnology's academic spinouts of 2013. Nature Biotechnology, 2014. 32(3): p. 229-238.
Bouchlarhem, A., et al., The Impact of Prior Antithrombotic use on Thromboembolic Events in Patients with Cardiovascular Disease and Severe COVID-19 Infection. Clinical and Applied Thrombosis/Hemostasis, 2022. 28.
Bouderka, M.A., et al., Deep vein thrombosis in severe head injury: Which incidence and which prophylaxy? European Journal of Anaesthesiology, 2011. 28: p. 186.
Bouderka, M.A., et al., Deep venous thrombosis complicating head injury: Therapeutic management. Cahiers d'Anesthesiologie, 1996. 44(6): p. 513-518.
Bouget, J. and E. Oger, Emergency admissions for major haemorrhage associated with direct oral anticoagulants. Thrombosis Research, 2015. 136(6): p. 1190-1194.
Bouloussa, H., et al., Is it safe to perform lumbar spine surgery on patients over eighty five? International Orthopaedics, 2017. 41(10): p. 2091-2096.
Bounameaux, H., The new anticoagulants: Where do we stand in 2010? Hamostaseologie, 2010. 30(1): p. A12.
Bounameaux, H. and G. Reber, New oral antithrombotics: A need for laboratory monitoring. Against. Journal of Thrombosis and Haemostasis, 2010. 8(4): p. 627-630.
Bourguignon, T., et al., Risk of thromboembolic events without oral anticoagulation in consecutive patients at 90 days after surgical aortic valve replacement with a bioprosthesis. European Heart Journal, 2016. 37: p. 792-793.
Bousquet, C., J. Souvignet, and M.N. Beyens, Bayesian measures of signal detection with dabigatran in the FDA database. Drug Safety, 2013. 36(9): p. 828.
Bousser, M.G., Antithrombotic strategy in stroke. Thrombosis and Haemostasis, 2001. 86(1): p. 1-7.
Bouthier, J., The venous thrombotic risk in nonsurgical patients. Drugs, 1996. 52(SUPPL. 7): p. 16-29.
Bouwmeester, C. and C. Chim, Pharmacist-managed oral anticoagulation therapy in the community setting. Consultant Pharmacist, 2013. 28(5): p. 280-294.
Bouziane, M., S. Arous, and R. Habbal, Cerebral venous thrombosis as a rare thromboembolic complication of celiac disease: A case report. European Heart Journal - Case Reports, 2020. 4(5): p. 1-5.
Bovenzi, R., et al., Adult-onset sporadic chorea: real-world data from a single-centre retrospective study. Neurological Sciences, 2022. 43(1): p. 387-392.
Bovio, J.A., S.M. Smith, and J.G. Gums, Dabigatran etexilate: A novel oral thrombin inhibitor for thromboembolic disease. Annals of Pharmacotherapy, 2011. 45(5): p. 603-614.
Bowden, S., et al., Ten-year trends in iliofemoral deep vein thrombosis treatment and referral pathways. Vascular, 2021. 29(5): p. 751-761.
Bowen, E.S., U.K. Shah, and C. Wysocki, The downstream effects of inaccurate allergy documentation. Journal of General Internal Medicine, 2016. 31(2): p. S750-S751.
Bowen, J. and C. Yaste, Effect of a stroke protocol on hospital costs of stroke patients. Neurology, 1994. 44(10): p. 1961-1964.
Bower, S. and P. Sandercock, Antiplatelet and anticoagulant therapy. Current Opinion in Neurology and Neurosurgery, 1993. 6(1): p. 55-59.
Bracey, A., W. Shatila, and J. Wilson, Bleeding in patients receiving non-vitamin K oral anticoagulants: clinical trial evidence. Therapeutic Advances in Cardiovascular Disease, 2018. 12(12): p. 361-380.
Bradai, M., Thrombotic events of Cobalamine deficiency. Haematologica, 2009. 94: p. 669.
Bradbeer, P., N. Cole, and L. Teague, Testing for heritable thrombophilia in children at starship children's hospital: An audit of requests between 2004 and 2009. Journal of Thrombosis and Haemostasis, 2011. 9: p. 179.
Bradbeer, P., L. Teague, and N. Cole, Testing for heritable thrombophilia in children at Starship Children's Hospital: An audit of requests between 2004 and 2009. Journal of Paediatrics and Child Health, 2012. 48(10): p. 921-925.
Bradley, C.J., et al., Protocol driven periprocedural anticoagulation for left atrial ablation. Journal of Cardiovascular Electrophysiology, 2021. 32(3): p. 639-646.
Bradley, M., et al., Risk of Stroke and Bleeding in Atrial Fibrillation Treated with Apixaban Compared with Warfarin. Journal of General Internal Medicine, 2020. 35(12): p. 3597-3604.
Bradshaw, P.G., et al., Andexanet alfa after 4-factor PCC administration for intracranial hemorrhage: a case series. Journal of Thrombosis and Thrombolysis, 2022. 54(2): p. 295-300.
Brahmandam, A., et al., Placement and retrieval of bilateral iliac vein filters in patients with mega cava. Journal of Vascular Surgery Cases, Innovations and Techniques, 2022. 8(4): p. 610-615.
Brailovsky, Y., et al., Comparative outcomes of catheter-directed thrombolysis with anticoagulation versus anticoagulation alone in cancer patients with deep venous thrombosis. Journal of the American College of Cardiology, 2013. 61(10): p. E2073.
Brailovsky, Y., et al., In-hospital outcomes of catheter-directed thrombolysis versus anticoagulation in cancer patients with proximal deep venous thrombosis. Journal of Vascular Surgery: Venous and Lymphatic Disorders, 2020. 8(4): p. 538-544.e3.
Braithwaite, B.D. and J.J. Earnshaw, Thrombolytic agents in surgery. Current Practice in Surgery, 1994. 6(2): p. 113-120.
Bramlage, P., D. Pittrow, and W. Kirch, Current concepts for the prevention of venous thromboembolism. European Journal of Clinical Investigation, Supplement, 2005. 35(1): p. 4-11.
Brammar, T.J., et al., Reverse obliquity and transverse fractures of the trochanteric region of the femur; A review of 101 cases. Injury, 2005. 36(7): p. 851-857.
Branca, M.A., Academia given a helping hand in drug development. Nature Reviews Drug Discovery, 2006. 5(3): p. 177.
Brand, N. and N. Cao, Acute inpatient rehabilitation of individual status post orthotopic heart transplant who also has neurologic deficits secondary to stroke: A case report. PM and R, 2018. 10(9): p. S87.
Brandão, A.A.G.S., et al., Thromboembolic and bleeding events in intensive care unit patients with COVID-19: results from a Brazilian tertiary hospital. International Journal of Infectious Diseases, 2021. 113: p. 236-242.
Brandao, G.M.S., et al., Pentasaccharides for the treatment of deep vein thrombosis. Cochrane Database of Systematic Reviews, 2015. 2015(7).
Brandão, G.M.S., et al., A network meta-analysis of direct factor Xa inhibitors for the treatment of cancer-associated venous thromboembolism. Vascular, 2022. 30(1): p. 130-145.
Brandão, L.R., et al., Pulmonary embolism in children. Seminars in Thrombosis and Hemostasis, 2011. 37(7): p. 772-785.
Brandstater, M.E., Venous thromboembolism in stroke. Western Journal of Medicine, 1992. 157(6): p. 666-667.
Brandt, N.J., M. Lin, and P. Patel, Weight loss in the elderly: Medications complicating the picture? Consultant Pharmacist, 2005. 20(11): p. 976-979.
Brathwaite, D., et al., Safety Precautions in the Rehabilitation Medicine Prescription. Physical Medicine and Rehabilitation Clinics of North America, 2012. 23(2): p. 231-239.
Bravata, D.M., et al., Quality of care for veterans with transient ischemic attack and minor stroke. JAMA Neurology, 2018. 75(4): p. 419-427.
Braver, O., et al., Novel Strategy of Subcutaneous Implantable Cardioverter Defibrillator Implantation Under Regional Anesthesia. Journal of Cardiothoracic and Vascular Anesthesia, 2019. 33(9): p. 2513-2516.
Bravo, G., et al., Cardiovascular alterations after spinal cord injury: An overview. Current Medicinal Chemistry: Cardiovascular and Hematological Agents, 2004. 2(2): p. 133-148.
Bream-Rouwenhorst, H.R. and R.A. Hobbs, Heparin-dependent antibodies and thrombosis without heparin-induced thrombocytopenia. Pharmacotherapy, 2008. 28(11 PART 1): p. 1401-1407.
Breddin, H.K., et al., Effects of a low-molecular-weight heparin on thrombus regression and recurrent thromboembolism in patients with deep-vein thrombosis. New England Journal of Medicine, 2001. 344(9): p. 626-631.
Breeding, E., et al., Utility of Thromboelastography in Detecting NOAC-Related Coagulopathy in Traumatic Brain Injury. Journal of Surgical Research, 2023. 283: p. 423-427.
Breen, K.A., Anticoagulation treatment. Medicine (United Kingdom), 2013. 41(4): p. 238-241.
Breen, K.A., D. Grimwade, and B.J. Hunt, The pathogenesis and management of the coagulopathy of acute promyelocytic leukaemia. British Journal of Haematology, 2012. 156(1): p. 24-36.
Breit, H., et al., Single-Center Description of Therapeutic Anticoagulation Practices and Outcomes in Large Hemispheric Infarctions. Neurology: Clinical Practice, 2022. 12(6): p. 414-421.
Brender, E., Use of emboli-blocking filters increases, but rigorous data are lacking. JAMA, 2006. 295(9): p. 989-990.
Brenner, B., Prophylaxis for travel-related thrombosis? Yes. Journal of Thrombosis and Haemostasis, 2004. 2(12): p. 2089-2091.
Briggs, R.G., et al., Optimal timing of post-operative enoxaparin after neurosurgery: A single institution experience. Clinical Neurology and Neurosurgery, 2021. 207.
Brighina, F., et al., A case of atypical sporadic hemiplegic migraine associated with PFO and hypoplasia of vertebro-basilar system. Journal of Headache and Pain, 2009. 10(4): p. 303-306.
Brighton, T., et al., Aspirin for the prevention of recurrent venous thromboembolism after a first unprovoked event: Results of the ASPIRE randomized controlled trial. Circulation, 2012. 126(23): p. 2777.
Brighton, T.A., The direct thrombin inhibitor melagatran/ximelagatran. Medical Journal of Australia, 2004. 181(8): p. 432-437.
Brighton, T.A., et al., Low-dose aspirin for preventing recurrent venous thromboembolism. New England Journal of Medicine, 2012. 367(21): p. 1979-1987.
Brinker, A., et al., Safety of ximelagatran [1] (multiple letters). JAMA, 2005. 293(23): p. 2859-2860.
Brinkert, M., et al., Safety and Efficacy of Transcatheter Aortic Valve Replacement With Continuation of Vitamin K Antagonists or Direct Oral Anticoagulants. JACC: Cardiovascular Interventions, 2021. 14(2): p. 135-144.
Broder, A. and C. Putterman, High antiphospholipid antibody levels reflect chronic endothelial damage in non-autoimmuneassociated thrombosis. Clinical and Translational Science, 2011. 4(2): p. 114-115.
Broder, A., J.N. Tobin, and C. Putterman, High antiphospholipid antibody levels are associated with statin use and may reflect chronic endothelial damage in non-autoimmune thrombosis: Cross-sectional study. Journal of Clinical Pathology, 2012. 65(6): p. 551-556.
Broder, A.R., et al., High antiphospholipid antibody levels may reflect chronic endothelial damage in non-autoimmune-associated thrombosis. Arthritis and Rheumatism, 2011. 63(10).
Broderick, C., L. Watson, and M.P. Armon, Thrombolytic strategies versus standard anticoagulation for acute deep vein thrombosis of the lower limb. Cochrane Database of Systematic Reviews, 2021. 2021(1).
Broderick, J., et al., Guidelines for the management of spontaneous intracerebral hemorrhage in adults: 2007 Update. Guideline from the American Heart Association/American Stroke Association Stroke Council, high blood pressure research council, and the quality of care and outcomes in research interdisciplinary working group. Stroke, 2007. 38(6): p. 2001-2023.
Broderick, J.P. and W. Hacke, Treatment of acute ischemic stroke part I: Recanalization strategies. Circulation, 2002. 106(12): p. 1563-1569.
Brodmann, M., Do novel oral anticoagulants do better than standard therapy in the treatment of deep vein thrombosis? Hamostaseologie, 2013. 33(3): p. 218-224.
Brogden, R.N., T.M. Speight, and G.S. Avery, Streptokinase: a review of its clinical pharmacology, mechanism of action and therapeutic uses. Drugs, 1973. 5(5-6): p. 357-445.
Broman, J., et al., Association of post-stroke-initiated antidepressants with long-term outcomes in young adults with ischaemic stroke. Annals of Medicine, 2022. 54(1): p. 1757-1766.
Broman, J., et al., Long-term risk of recurrent vascular events and mortality in young stroke patients: Insights from a multicenter study. European Journal of Neurology, 2023. 30(9): p. 2675-2683.
Brook, R., et al., Real world experience of direct oral anticoagulants with comparison of safety outcomes to the warfarin era of venous thromboembolism treatment. Blood, 2018. 132.
Brooks, C.A., et al., Multiple non-contiguous anticoagulation-related spontaneous acute spinal intradural extramedullary hemorrhages. Surgical Neurology International, 2022. 13.
Brosnan, C. and P. Razis, Complications of treatment: Pulmonary embolism following craniotomy for meningioma. Journal of Neurosurgical Anesthesiology, 1999. 11(2): p. 119-123.
[truncated: 11,454 more rows]
[truncated: 1 more columns]
